# Supplementary material for: Chromosome-level genome assemblies of Musa ornata and Musa velutina provide insights into pericarp dehiscence and anthocyanin biosynthesis in banana
Source: Hortic Res. 2024 Mar 14;11(5):uhae079. doi: 10.1093/hr/uhae079 (PMC11101321; doi:10.1093/hr/uhae079)
Supplement: Web_Material_uhae079 [file web_material_uhae079.zip]

Archive with 2 entries (2 files):
- Figs. S1-S18.rar
- Tables S1-S18.xlsx
