# Supplementary material for: Chromosome-level genome assemblies of Musa ornata and Musa velutina provide insights into pericarp dehiscence and anthocyanin biosynthesis in banana
Source: Hortic Res. 2024 Mar 14;11(5):uhae079. doi: 10.1093/hr/uhae079 (PMC11101321; doi:10.1093/hr/uhae079)
Supplement: Web_Material_uhae079 [file web_material_uhae079.zip › Tables S1-S18.xlsx]

## Sheet: Table S1
Hi-C reads (clean)	M. ornata	M. velutina
Number of reads	1.576681 G	1.814478 G
Total bases	235.160159 Gb	271.494188 Gb
Mean read length	149 bp, 149 bp	149 bp, 149 bp
Q20 bases	227.769383 Gb (96.857131%)	265.763699 Gb (97.889277%)
Q30 bases	213.910698 Gb (90.963834%)	253.608194 Gb (93.412016%)
GC content (%)	40.63	40.74
Nanopore reads (clean)	M. ornata	M. velutina
Number of reads	2.644553 M	2.4591 M
Total Bases	57.475701770 Gb	56.341216479 Gb
Read length N50	30.566 kb	30.718 kb
Mean read length	21.7336 kb	22.9113 kb
Median read length	18.461 kb	20.29 kb
Mean read quality	9.8	9.8
Median read quality	9.8	9.9
	M. ornata			M. velutina
RNA reads (clean)	Bracts	Tepals	Leaves	Bracts	Tepals	Leaves	Fruits	immature Pericarps	immature Sarcocarps	mature Pericarps	mature Sarcocarps
Number of reads	65.863266 M	60.824664 M	54.203436 M	56.211732 M	44.840774 M	95.543880 M	45.023196 M	46.557662 M	47.950904 M	99.460892 M	107.800418 M
Total Bases	9.879490 Gb	9.059466 Gb	8.079793 Gb	8.347323 Gb	6.647827 Gb	14.209464 Gb	6.721920 Gb	6.942575 Gb	7.158956 Gb	14.817714 Gb	16.003473 Gb
Mean read length	148bp, 148bp	148bp, 148bp	149bp, 149bp	148bp, 148bp	148bp, 148bp	148bp, 148bp	149bp, 149bp	149bp, 149bp	149bp, 149bp	148bp, 148bp	148bp, 148bp
Q20 bases	9.309831 Gb (98.247925%)	8.799229 Gb (97.127458%)	7.936771 Gb (98.229873%)	8.216091 Gb (98.427853%)	6.536134 Gb (98.319852%)	13.925968 Gb (98.004879%)	6.550965 Gb (97.456753%)	6.817137 Gb (98.193202%)	7.022714 Gb (98.096897%)	14.492302 Gb (97.803896%)	15.640296 Gb (97.730636%)
Q30 bases	8.997147 Gb (94.948128%)	8.325953 Gb (91.903355%)	7.655098 Gb (94.743739%)	7.958166 Gb (95.337944%)	6.322324 Gb (95.103624%)	13.392560 Gb (94.250984%)	6.244741 Gb (92.901159%)	6.553084 Gb (94.389809%)	6.737442 Gb (94.112068%)	13.885577 Gb (93.709301%)	14.959701 Gb (93.477842%)
GC content (%)	56.32	55.62	49.99	52.8	54.68	51.25	49.75	53.36	52.19	50.99	50.57

## Sheet: Table S2
Pseudochromosome	M. ornata			M. velutina
	Length	Gap numbers-before gapclosing	Gap numbers-after gapclosing	Length	Gap numbers-before gapclosing	Gap numbers-after gapclosing
chr01	31,307,183 bp	6	2	38,516,801 bp	5	0
chr02	47,783,722 bp	0	0	49,230,593 bp	5	1
chr03	42,427,103 bp	6	1	48,565,656 bp	4	0
chr04	34,042,114 bp	1	0	41,345,188 bp	3	0
chr05	43,907,456 bp	5	0	38,668,422 bp	0	0
chr06	38,264,380 bp	3	0	49,349,940 bp	1	0
chr07	38,310,490 bp	4	0	48,219,327 bp	1	1
chr08	35,570,681 bp	2	0	49,297,762 bp	4	0
chr09	43,683,931 bp	2	0	37,605,382 bp	7	4
chr10	45,184,890 bp	6	0	34,523,859 bp	2	0
chr11	27,364,281 bp	3	0	42,772,976 bp	5	0
Total	427,846,231 bp	38	3	478,095,906 bp	37	6

## Sheet: Table S3
	Chr	Chr length	Found?	Left telomeric repeat number	Direction	Right telomeric repeat number	Direction
Mo	chr01	31307183	both	3206	-	3347	+
	chr02	47783722	no	0		0
	chr03	42427103	no	0		0
	chr04	34042114	right	0		4049	+
	chr05	43907456	right	0		4571	+
	chr06	38264380	no	0		0
	chr07	38310490	left	4005	-	0
	chr08	35570681	both	2808	-	110	+
	chr09	43683931	both	2916	-	3909	+
	chr10	45184890	no	0		0
	chr11	27364281	no	0		0
Mv	chr01	38516801	right	0		4277	-
	chr02	49230593	right	0		1506	-
	chr03	48565656	both	1603	+	2453	-
	chr04	41345188	no	0		0
	chr05	38668422	no	0		0
	chr06	49349940	right	0		287	-
	chr07	48219327	no	0		0
	chr08	49297762	both	436	+	1032	-
	chr09	37605382	no	0		0
	chr10	34523859	left	1352	+	0
	chr11	42772976	no	0		0

## Sheet: Table S4
	Chr	Start	End	Length	TR length	TR coverage	TE length	TE coverage	Region Score
Mo	chr01	16561899	16727173	165275	7704	0.0466	147067	0.8898	0.135597
	chr02	17368419	25912276	8543858	2661285	0.3115	6364041	0.7449	0.385972
	chr03	23205216	31382803	8177588	3390101	0.4146	6600440	0.8071	0.495274
	chr04	19462758	19563393	100636	2917	0.029	93812	0.9322	0.122206
	chr05	19600508	26884670	7284163	2893638	0.3973	5434679	0.7461	0.47186
	chr06	22452055	23077658	625604	295264	0.472	576724	0.9219	0.564154
	chr07	12190880	21009474	8818595	2941218	0.3335	7155214	0.8114	0.414662
	chr08	12781954	17725518	4943565	2471260	0.4999	3454788	0.6988	0.569779
	chr09	19015336	24571101	5555766	2221906	0.3999	2736868	0.4926	0.44919
	chr10	15460613	24763233	9302621	3841662	0.413	6682336	0.7183	0.484798
	chr11	23981430	27364276	3382847	1002231	0.2963	838910	0.248	0.321068
Mv	chr01	14196663	14937880	741218	131122	0.1769	436567	0.589	0.2358
	chr02	22360291	34231658	11871368	742822	0.0626	9275934	0.7814	0.14071
	chr03	2882958	3007784	124827	10177	0.0815	87455	0.7006	0.151591
	chr04	21912817	28715116	6802300	332521	0.0489	6053065	0.8899	0.137869
	chr05	14554672	23120672	8566001	543743	0.0635	6487752	0.7574	0.139215
	chr06	12543132	13602526	1059395	151845	0.1433	720238	0.6799	0.211318
	chr07	16460099	18738560	2278462	128819	0.0565	1947975	0.855	0.142033
	chr08	32294954	32859368	564415	31309	0.0555	464721	0.8234	0.137809
	chr09	20324835	21049536	724702	40042	0.0553	654796	0.9035	0.145607
	chr10	33193376	33771554	578179	89364	0.1546	287726	0.4976	0.204326
	chr11	4753029	9391706	4638678	252129	0.0544	3480802	0.7504	0.129392

## Sheet: Table S5
		M. ornata			M. velutina			M. acuminata
Class		Count	bpMasked	%masked	Count	bpMasked	%masked	Count	bpMasked	%masked
LTR	Copia	122383	110624303	0.2586	138961	143835526	0.3009	150443	142153130	0.3037
	Gypsy	64281	41747450	0.0976	34477	34348484	0.0718	37266	31185345	0.0666
	unknown	22912	14330993	0.0335	52756	26209139	0.0548	31482	16177378	0.0346
TIR	CACTA	7695	2653971	0.0062	5812	2815537	0.0059	9271	3887001	0.0083
	Mutator	29552	12906120	0.0302	30035	11361858	0.0238	51585	17337870	0.037
	PIF_Harbinger	1812	800665	0.0019	3297	991295	0.0021	1332	532732	0.0011
	Tc1_Mariner	438	180868	0.0004	783	301670	0.0006	1170	314931	0.0007
	hAT	10928	4474964	0.0105	12994	5224816	0.0109	12148	4912681	0.0105
nonLTR	LINE_element	2013	1289522	0.003	3871	2693098	0.0056	2820	3025418	0.0065
nonTIR	helitron	11212	4242897	0.0099	9275	3482511	0.0073	11929	4922329	0.0105
repeat_region		21841	6538386	0.0153	33036	12141321	0.0254	26747	8623371	0.0184
Total		295067	199790139	0.467	325297	243405255	0.5091	336193	233072186	0.4979

## Sheet: Table S6
Family	Species	Source
Zingiberaceae	Wurfbainia villosa	https://doi.org/10.6084/m9.figshare.19200005.v1
Musaceae	Ensete glaucum	https://banana-genome-hub.southgreen.fr/node/50/928
Musaceae	Musa troglodytarum	https://banana-genome-hub.southgreen.fr/node/50/929
Musaceae	Musa beccarii	https://banana-genome-hub.southgreen.fr/node/50/932
Musaceae	Musa balbisiana	https://banana-genome-hub.southgreen.fr/node/50/925
Musaceae	Musa itinerans	https://banana-genome-hub.southgreen.fr/node/50/931
Musaceae	Musa schizocarpa	https://banana-genome-hub.southgreen.fr/node/50/930
Musaceae	Musa acuminata	https://banana-genome-hub.southgreen.fr/node/50/935
Illumina reads of M. acuminata
Project: PRJEB35002	https://www.ebi.ac.uk/ena/browser/view/PRJEB35002
BWW_VOSDE_1_1_HTNN5BCXY.12BA039_clean.fastq.gz
BWW_VOSDE_1_2_HTNN5BCXY.12BA039_clean.fastq.gz
RNA reads of Musa spp. AAA
Project: PRJCA007612	https://ngdc.cncb.ac.cn/gsa/browse/CRA005631
Accession numbers	CRR355570
	CRR355573
	CRR355576
	CRR355579
	CRR355582

## Sheet: Table S7
	M. oranta	M. velutina
go_terms	27428	21768
interproscan	32839	25763
eggnog	35868	31084
pfam	28436	25005
cazyme	1635	1489
merops	1082	944
busco	1712	1587
secretion	3337	2774

## Sheet: Table S8
M. ornata				M. velutina
Significantly expanded	Gene llist	Significantly contracted	Genelist	Significantly expanded	Gene llist	Significantly contracted	Gene llist
OG0000006	mo_000001	OG0000013	mo_000836	OG0000008	mv_000015	OG0000010	mv_000034
OG0000008	mo_000091	OG0000018	mo_000839	OG0000011	mv_000031	OG0000012	mv_000036
OG0000010	mo_000106	OG0000021	mo_000977	OG0000018	mv_000138	OG0000031	mv_000062
OG0000012	mo_000119	OG0000025	mo_001710	OG0000029	mv_000210	OG0000033	mv_000070
OG0000016	mo_000161	OG0000030	mo_002436	OG0000054	mv_000245	OG0000034	mv_000083
OG0000017	mo_000177	OG0000036	mo_002802	OG0000055	mv_000279	OG0000039	mv_000118
OG0000019	mo_000182	OG0000041	mo_002803	OG0000066	mv_000282	OG0000045	mv_000191
OG0000031	mo_000215	OG0000043	mo_002804	OG0000067	mv_000292	OG0000046	mv_000197
OG0000033	mo_000291	OG0000051	mo_002806	OG0000075	mv_000299	OG0000051	mv_000389
OG0000034	mo_000309	OG0000055	mo_003008	OG0000115	mv_000300	OG0000060	mv_000396
OG0000046	mo_000312	OG0000075	mo_003019	OG0000166	mv_000301	OG0000061	mv_000403
OG0000047	mo_000343	OG0000108	mo_004128	OG0000175	mv_000302	OG0000069	mv_000435
OG0000053	mo_000351	OG0000115	mo_004533	OG0000223	mv_000303	OG0000070	mv_000449
OG0000054	mo_000360	OG0000119	mo_004559	OG0000227	mv_000304	OG0000073	mv_000467
OG0000058	mo_000364	OG0000137	mo_005649	OG0000232	mv_000307	OG0000076	mv_000540
OG0000060	mo_000368	OG0000157	mo_007138	OG0000266	mv_000388	OG0000077	mv_000606
OG0000061	mo_000398	OG0000204	mo_008346	OG0000298	mv_000813	OG0000084	mv_000753
OG0000062	mo_000401	OG0000226	mo_008704	OG0000300	mv_000888	OG0000085	mv_000784
OG0000069	mo_000407	OG0000227	mo_008851	OG0000311	mv_000896	OG0000090	mv_000789
OG0000073	mo_000412	OG0000232	mo_009205	OG0000327	mv_000897	OG0000098	mv_000797
OG0000077	mo_000423	OG0000266	mo_009756	OG0000358	mv_000985	OG0000104	mv_000811
OG0000085	mo_000424	OG0000298	mo_009965	OG0000398	mv_001631	OG0000109	mv_000824
OG0000087	mo_000426	OG0000300	mo_010712	OG0000454	mv_001674	OG0000111	mv_000829
OG0000090	mo_000428	OG0000369	mo_010771	OG0000457	mv_001793	OG0000113	mv_000882
OG0000098	mo_000431	OG0000378	mo_014827	OG0000462	mv_001796	OG0000114	mv_000976
OG0000099	mo_000476	OG0000406	mo_016669	OG0000486	mv_001986	OG0000121	mv_000986
OG0000109	mo_000528	OG0000446	mo_017438	OG0000572	mv_002116	OG0000126	mv_001138
OG0000111	mo_000570	OG0000518	mo_017970	OG0000575	mv_002117	OG0000133	mv_001144
OG0000118	mo_000579	OG0000519	mo_018344	OG0000591	mv_002118	OG0000135	mv_001161
OG0000120	mo_000665	OG0000564	mo_018849	OG0000609	mv_002227	OG0000141	mv_001166
OG0000135	mo_000680	OG0000576	mo_019174	OG0000621	mv_002228	OG0000147	mv_001200
OG0000147	mo_000685	OG0000603	mo_019656	OG0000649	mv_002229	OG0000152	mv_001266
OG0000152	mo_000827	OG0000609	mo_020333	OG0000708	mv_002598	OG0000163	mv_001362
OG0000166	mo_000838	OG0000700	mo_021245	OG0000729	mv_002683	OG0000167	mv_001436
OG0000168	mo_000843	OG0000703	mo_021294	OG0000798	mv_002684	OG0000168	mv_001462
OG0000172	mo_000921	OG0000710	mo_022083	OG0000817	mv_002820	OG0000176	mv_001630
OG0000176	mo_000937	OG0000759	mo_022248	OG0000829	mv_002950	OG0000181	mv_001931
OG0000181	mo_000939	OG0000767	mo_023201	OG0000953	mv_002966	OG0000182	mv_001946
OG0000183	mo_000997	OG0000768	mo_023211	OG0000957	mv_003005	OG0000183	mv_001998
OG0000196	mo_001011	OG0000798	mo_023915	OG0000972	mv_003031	OG0000185	mv_002042
OG0000205	mo_001092	OG0000829	mo_024817	OG0001110	mv_003040	OG0000190	mv_002076
OG0000209	mo_001111	OG0000884	mo_025441	OG0001342	mv_003073	OG0000196	mv_002179
OG0000216	mo_001113	OG0000951	mo_025639	OG0001380	mv_003102	OG0000206	mv_002270
OG0000219	mo_001139	OG0000964	mo_025747	OG0001434	mv_003307	OG0000208	mv_002288
OG0000239	mo_001157	OG0001110	mo_025846	OG0001437	mv_003325	OG0000209	mv_002290
OG0000240	mo_001182	OG0001123	mo_025866	OG0001441	mv_003383	OG0000216	mv_002291
OG0000242	mo_001189	OG0001146	mo_025946	OG0001467	mv_003384	OG0000220	mv_002292
OG0000245	mo_001302	OG0001285	mo_026321	OG0001570	mv_003385	OG0000239	mv_002293
OG0000251	mo_001303	OG0001342	mo_026341	OG0001575	mv_003428	OG0000240	mv_002304
OG0000258	mo_001304	OG0001386	mo_026709	OG0001593	mv_003458	OG0000242	mv_002318
OG0000264	mo_001368	OG0001392	mo_026816	OG0001676	mv_003462	OG0000243	mv_002398
OG0000270	mo_001428	OG0001412	mo_027074	OG0001677	mv_003472	OG0000245	mv_002400
OG0000285	mo_001456	OG0001437	mo_027165	OG0001678	mv_003501	OG0000258	mv_002459
OG0000293	mo_001459	OG0001467	mo_027590	OG0001708	mv_003556	OG0000267	mv_002490
OG0000297	mo_001474	OG0001491	mo_027614	OG0001735	mv_003730	OG0000271	mv_002491
OG0000304	mo_001574	OG0001550	mo_028047	OG0001756	mv_003748	OG0000281	mv_002572
OG0000308	mo_001683	OG0001575	mo_028738	OG0001787	mv_003765	OG0000291	mv_002585
OG0000310	mo_001702	OG0001588	mo_028743	OG0001861	mv_004000	OG0000292	mv_002599
OG0000321	mo_001705	OG0001603	mo_029074	OG0002121	mv_004001	OG0000296	mv_002628
OG0000331	mo_001725	OG0001613	mo_029595	OG0002178	mv_004164	OG0000297	mv_002671
OG0000336	mo_001792	OG0001626	mo_029603	OG0002208	mv_004165	OG0000301	mv_002886
OG0000340	mo_001796	OG0001678	mo_029610	OG0002248	mv_004175	OG0000304	mv_002962
OG0000347	mo_001825	OG0001708	mo_030392	OG0002267	mv_004295	OG0000306	mv_002989
OG0000350	mo_001836	OG0001735	mo_030627	OG0002279	mv_004308	OG0000308	mv_003140
OG0000367	mo_001837	OG0001793	mo_030756	OG0002409	mv_004317	OG0000310	mv_003250
OG0000375	mo_001844	OG0001990	mo_031393	OG0002502	mv_004318	OG0000313	mv_003413
OG0000377	mo_001890	OG0002201	mo_031394	OG0002660	mv_004319	OG0000320	mv_003480
OG0000391	mo_001897	OG0002222	mo_031395	OG0002675	mv_004320	OG0000321	mv_003695
OG0000392	mo_002003	OG0002571	mo_031396	OG0002793	mv_004321	OG0000328	mv_003706
OG0000397	mo_002042	OG0002844	mo_031397	OG0002910	mv_004324	OG0000334	mv_003779
OG0000400	mo_002101	OG0002910	mo_031398	OG0002937	mv_004326	OG0000336	mv_003796
OG0000409	mo_002244	OG0003208	mo_031727	OG0003207	mv_004327	OG0000340	mv_003974
OG0000420	mo_002283	OG0003356	mo_031731	OG0003318	mv_004329	OG0000347	mv_004077
OG0000421	mo_002292	OG0003449	mo_031732	OG0003794	mv_004401	OG0000361	mv_004079
OG0000423	mo_002306	OG0003794	mo_032961	OG0003893	mv_004402	OG0000367	mv_004121
OG0000427	mo_002325	OG0003829	mo_033451	OG0003997	mv_004441	OG0000368	mv_004123
OG0000432	mo_002328	OG0004512	mo_034082	OG0004534	mv_004753	OG0000386	mv_004144
OG0000434	mo_002340	OG0004999	mo_034188	OG0004991	mv_004810	OG0000391	mv_004194
OG0000438	mo_002341	OG0005281	mo_034748	OG0005053	mv_005103	OG0000394	mv_004226
OG0000442	mo_002487	OG0005335	mo_034787	OG0005281	mv_005184	OG0000397	mv_004440
OG0000449	mo_002603	OG0005387	mo_035106	OG0005335	mv_005207	OG0000400	mv_004579
OG0000473	mo_002620	OG0005486	mo_035341	OG0005371	mv_005243	OG0000403	mv_004609
OG0000480	mo_002621	OG0005503	mo_035416	OG0005480	mv_005310	OG0000405	mv_004647
OG0000495	mo_002624	OG0005673	mo_035782	OG0005520	mv_005389	OG0000420	mv_004650
OG0000499	mo_002640	OG0005684	mo_035968	OG0005639	mv_005390	OG0000427	mv_004652
OG0000502	mo_002652	OG0005752	mo_036197	OG0005673	mv_005391	OG0000432	mv_004749
OG0000508	mo_002655	OG0005768	mo_036202	OG0005712	mv_005645	OG0000433	mv_004808
OG0000509	mo_002665	OG0005799	mo_036258	OG0005713	mv_005661	OG0000434	mv_004824
OG0000534	mo_002685	OG0005970	mo_036273	OG0005808	mv_005711	OG0000439	mv_004859
OG0000541	mo_002878	OG0006009	mo_036324	OG0006200	mv_006053	OG0000442	mv_004864
OG0000556	mo_002900	OG0006057	mo_036358	OG0006259	mv_006063	OG0000443	mv_004897
OG0000573	mo_002905	OG0006134	mo_036433	OG0006277	mv_006156	OG0000465	mv_004900
OG0000584	mo_002919	OG0006152	mo_036544	OG0006338	mv_006265	OG0000479	mv_004919
OG0000629	mo_002921	OG0006259	mo_036916	OG0006397	mv_006419	OG0000496	mv_004923
OG0000632	mo_002939	OG0006275	mo_037187	OG0006414	mv_006442	OG0000499	mv_004924
OG0000635	mo_002940	OG0006369	mo_037188	OG0006468	mv_006443	OG0000502	mv_004937
OG0000636	mo_002976	OG0006375	mo_037191	OG0006511	mv_006693	OG0000527	mv_004944
OG0000642	mo_003015	OG0006380	mo_037192	OG0006538	mv_006705	OG0000532	mv_004945
OG0000645	mo_003016	OG0006395	mo_037193	OG0006556	mv_006808	OG0000534	mv_004946
OG0000652	mo_003017	OG0006414	mo_037194	OG0006682	mv_006809	OG0000542	mv_004947
OG0000655	mo_003018	OG0006468	mo_037556	OG0006728	mv_006810	OG0000578	mv_004949
OG0000656	mo_003084	OG0006483	mo_038825	OG0006756	mv_006816	OG0000584	mv_004950
OG0000673	mo_003088	OG0006495	mo_038833	OG0006819	mv_006880	OG0000590	mv_005009
OG0000674	mo_003105	OG0006538	mo_039357	OG0006881	mv_007031	OG0000612	mv_005112
OG0000682	mo_003162	OG0006556	mo_039359	OG0006898	mv_007114	OG0000626	mv_005191
OG0000688	mo_003170	OG0006575	mo_039362	OG0006936	mv_007195	OG0000629	mv_005218
OG0000699	mo_003200	OG0006834	mo_039388	OG0007110	mv_007246	OG0000630	mv_005240
OG0000717	mo_003222	OG0006927	mo_039389	OG0007569	mv_007290	OG0000631	mv_005242
OG0000721	mo_003292	OG0007067	mo_039399	OG0007738	mv_007437	OG0000635	mv_005326
OG0000724	mo_003295	OG0007325	mo_039401	OG0007767	mv_007452	OG0000636	mv_005375
OG0000737	mo_003320	OG0007753	mo_039405	OG0008675	mv_007453	OG0000641	mv_005397
OG0000739	mo_003346	OG0007767	mo_039407	OG0009670	mv_007454	OG0000652	mv_005423
OG0000743	mo_003460	OG0007768	mo_039414	OG0010568	mv_007503	OG0000655	mv_005448
OG0000747	mo_003461	OG0007844	mo_039446	OG0013396	mv_007518	OG0000656	mv_005452
OG0000757	mo_003501	OG0008341	mo_039452	OG0016853	mv_007545	OG0000674	mv_005590
OG0000773	mo_003536	OG0009235	mo_039460	OG0018248	mv_007582	OG0000678	mv_005623
OG0000777	mo_003562	OG0009459	mo_039470	OG0019885	mv_007583	OG0000688	mv_005634
OG0000782	mo_003563	OG0009673	mo_039471	OG0020507	mv_007737	OG0000691	mv_005669
OG0000812	mo_003587	OG0011916	mo_039484	OG0020599	mv_008078	OG0000698	mv_005727
OG0000818	mo_003610	OG0013415	mo_039491	OG0020721	mv_008121	OG0000699	mv_005801
OG0000826	mo_003639	OG0013474	mo_039495	OG0020943	mv_008723	OG0000712	mv_005882
OG0000834	mo_003650	OG0014910	mo_039496	OG0021046	mv_008724	OG0000713	mv_005997
OG0000846	mo_003670	OG0016028	mo_039550	OG0022636	mv_008744	OG0000714	mv_006164
OG0000853	mo_003705	OG0016763	mo_039554	OG0023752	mv_008754	OG0000715	mv_006341
OG0000855	mo_003710	OG0016915	mo_039571		mv_008824	OG0000717	mv_006458
OG0000867	mo_003720	OG0017064	mo_039586		mv_008859	OG0000721	mv_006492
OG0000883	mo_003727	OG0017078	mo_039589		mv_009019	OG0000733	mv_006556
OG0000887	mo_003764	OG0017770	mo_039599		mv_009075	OG0000734	mv_006579
OG0000890	mo_003765	OG0017957	mo_039639		mv_009243	OG0000735	mv_006875
OG0000906	mo_003766	OG0019113	mo_039644		mv_009247	OG0000736	mv_006993
OG0000914	mo_003767	OG0019119	mo_039651		mv_009249	OG0000738	mv_007155
OG0000932	mo_003768	OG0019409	mo_039652		mv_009251	OG0000739	mv_007232
OG0000944	mo_003789	OG0020507	mo_039677		mv_009267	OG0000745	mv_007234
OG0000954	mo_003796	OG0020514	mo_039708		mv_009270	OG0000750	mv_007278
OG0000969	mo_003813	OG0020519	mo_039709		mv_009278	OG0000751	mv_007439
OG0000982	mo_003817	OG0020555	mo_039764		mv_009416	OG0000757	mv_007464
OG0000983	mo_003833	OG0020732	mo_039775		mv_009482	OG0000764	mv_007526
OG0000997	mo_003840	OG0020741	mo_039799		mv_009484	OG0000770	mv_007566
OG0001012	mo_003843	OG0020840	mo_039800		mv_009511	OG0000773	mv_007581
OG0001047	mo_003855	OG0020911	mo_039804		mv_009569	OG0000777	mv_007600
OG0001062	mo_003913	OG0020941	mo_039806		mv_009666	OG0000778	mv_007617
OG0001089	mo_003940	OG0020943	mo_039807		mv_009688	OG0000779	mv_007647
OG0001102	mo_003987	OG0021023	mo_039808		mv_009806	OG0000782	mv_007668
OG0001122	mo_004007	OG0021192	mo_039809		mv_009897	OG0000784	mv_007734
OG0001156	mo_004057	OG0021237	mo_039817		mv_009940	OG0000794	mv_007783
OG0001157	mo_004072	OG0021334	mo_039825		mv_009981	OG0000795	mv_007801
OG0001165	mo_004191	OG0021374	mo_039845		mv_010515	OG0000800	mv_007928
OG0001231	mo_004210	OG0021480	mo_039861		mv_010538	OG0000812	mv_007995
OG0001235	mo_004215	OG0021532	mo_039878		mv_010588	OG0000818	mv_008006
OG0001255	mo_004221	OG0021546	mo_039888		mv_010674	OG0000826	mv_008027
OG0001367	mo_004227	OG0021673	mo_039889		mv_010717	OG0000831	mv_008111
OG0001374	mo_004228	OG0021818	mo_039903		mv_010891	OG0000834	mv_008171
OG0001376	mo_004266	OG0021991	mo_039926		mv_010929	OG0000841	mv_008214
OG0001395	mo_004267	OG0022051	mo_039927		mv_010931	OG0000843	mv_008220
OG0001453	mo_004279	OG0022145	mo_039936		mv_010932	OG0000846	mv_008228
OG0001476	mo_004283	OG0022169	mo_039949		mv_010933	OG0000848	mv_008330
OG0001477	mo_004289	OG0022726	mo_039959		mv_011148	OG0000855	mv_008336
OG0001522	mo_004291	OG0022733	mo_039981		mv_011149	OG0000856	mv_008344
OG0001573	mo_004310	OG0023008	mo_039982		mv_011380	OG0000862	mv_008356
OG0001625	mo_004311	OG0023752	mo_039984		mv_011422	OG0000883	mv_008367
OG0001631	mo_004341	OG0023760	mo_039985		mv_011476	OG0000895	mv_008409
OG0001635	mo_004451	OG0023902	mo_039987		mv_011499	OG0000901	mv_008474
OG0001644	mo_004485	OG0023916	mo_039989		mv_011520	OG0000902	mv_008536
OG0001646	mo_004517	OG0023962	mo_040006		mv_011522	OG0000914	mv_008662
OG0001648	mo_004539	OG0024026	mo_040007		mv_011523	OG0000924	mv_008717
OG0001673	mo_004551	OG0024029	mo_040024		mv_011525	OG0000954	mv_008756
OG0001713	mo_004552	OG0024031	mo_040039		mv_011526	OG0000982	mv_008775
OG0001736	mo_004566	OG0024282	mo_040064		mv_011559	OG0000983	mv_008807
OG0001761	mo_004578	OG0024604	mo_040065		mv_011578	OG0000994	mv_008809
OG0001765	mo_004620	OG0024695	mo_040070		mv_011579	OG0000996	mv_008899
OG0001769	mo_004631	OG0025612	mo_040071		mv_011581	OG0000997	mv_009001
OG0001784	mo_004632	OG0026021	mo_040073		mv_011582	OG0001012	mv_009151
OG0001785	mo_004633	OG0026239	mo_040079		mv_011583	OG0001014	mv_009158
OG0001805	mo_004634	OG0026491	mo_040085		mv_011603	OG0001035	mv_009218
OG0001808	mo_004652	OG0027081	mo_040097		mv_011660	OG0001038	mv_009236
OG0001828	mo_004653	OG0027142	mo_040100		mv_011661	OG0001045	mv_009346
OG0001842	mo_004672	OG0033532	mo_040101		mv_011663	OG0001062	mv_009407
OG0001862	mo_004691	OG0033534	mo_040102		mv_011798	OG0001070	mv_009527
OG0001905	mo_004711	OG0033540	mo_040103		mv_011869	OG0001089	mv_009624
OG0001934	mo_004727	OG0033550	mo_040112		mv_012094	OG0001103	mv_009638
OG0001945	mo_004734	OG0033553	mo_040113		mv_012141	OG0001156	mv_009707
OG0001948	mo_004735		mo_040139		mv_012261	OG0001157	mv_009720
OG0001954	mo_004736		mo_040151		mv_012262	OG0001165	mv_009805
OG0001957	mo_004768		mo_040165		mv_012277	OG0001231	mv_009865
OG0001986	mo_004818				mv_012393	OG0001235	mv_009954
OG0002003	mo_004827				mv_012499	OG0001252	mv_009960
OG0002020	mo_004884				mv_012500	OG0001255	mv_009979
OG0002029	mo_004915				mv_012730	OG0001258	mv_010145
OG0002034	mo_004917				mv_012731	OG0001272	mv_010147
OG0002037	mo_004924				mv_012778	OG0001281	mv_010173
OG0002039	mo_004931				mv_013120	OG0001329	mv_010195
OG0002055	mo_004982				mv_013173	OG0001340	mv_010216
OG0002060	mo_005111				mv_013177	OG0001341	mv_010217
OG0002079	mo_005119				mv_013195	OG0001356	mv_010260
OG0002080	mo_005121				mv_013237	OG0001374	mv_010403
OG0002081	mo_005124				mv_013367	OG0001376	mv_010424
OG0002084	mo_005130				mv_013439	OG0001394	mv_010638
OG0002087	mo_005142				mv_013440	OG0001407	mv_010676
OG0002088	mo_005157				mv_013444	OG0001410	mv_010732
OG0002098	mo_005165				mv_013447	OG0001449	mv_010756
OG0002110	mo_005215				mv_013449	OG0001451	mv_010764
OG0002122	mo_005259				mv_013456	OG0001452	mv_010767
OG0002125	mo_005266				mv_013460	OG0001459	mv_010774
OG0002130	mo_005270				mv_013462	OG0001476	mv_010778
OG0002131	mo_005271				mv_013465	OG0001477	mv_010790
OG0002152	mo_005277				mv_013597	OG0001478	mv_010855
OG0002167	mo_005280				mv_013630	OG0001482	mv_010919
OG0002194	mo_005302				mv_013824	OG0001486	mv_010927
OG0002203	mo_005305				mv_013825	OG0001506	mv_011100
OG0002216	mo_005317				mv_013970	OG0001522	mv_011103
OG0002226	mo_005320				mv_014038	OG0001532	mv_011140
OG0002229	mo_005323				mv_014094	OG0001554	mv_011147
OG0002255	mo_005365				mv_014132	OG0001566	mv_011157
OG0002280	mo_005366				mv_014143	OG0001573	mv_011284
OG0002284	mo_005369				mv_014148	OG0001578	mv_011287
OG0002288	mo_005394				mv_014164	OG0001610	mv_011294
OG0002317	mo_005406				mv_014165	OG0001625	mv_011391
OG0002322	mo_005413				mv_014166	OG0001630	mv_011416
OG0002323	mo_005446				mv_014167	OG0001635	mv_011427
OG0002337	mo_005488				mv_014168	OG0001637	mv_011436
OG0002353	mo_005489				mv_014169	OG0001646	mv_011438
OG0002383	mo_005490				mv_014198	OG0001648	mv_011473
OG0002384	mo_005491				mv_014275	OG0001657	mv_011635
OG0002433	mo_005504				mv_014305	OG0001659	mv_011709
OG0002436	mo_005574				mv_014494	OG0001666	mv_011722
OG0002439	mo_005617				mv_014495	OG0001697	mv_011759
OG0002507	mo_005707				mv_014496	OG0001769	mv_011760
OG0002540	mo_005762				mv_014513	OG0001771	mv_011846
OG0002568	mo_005780				mv_014514	OG0001774	mv_011905
OG0002618	mo_005789				mv_014688	OG0001775	mv_011965
OG0002623	mo_005805				mv_014891	OG0001784	mv_011988
OG0002626	mo_005838				mv_014893	OG0001790	mv_012004
OG0002653	mo_005865				mv_014894	OG0001795	mv_012046
OG0002676	mo_005877				mv_014999	OG0001799	mv_012051
OG0002690	mo_005903				mv_015000	OG0001801	mv_012076
OG0002734	mo_005919				mv_015327	OG0001805	mv_012171
OG0002743	mo_005920				mv_015493	OG0001815	mv_012190
OG0002785	mo_005944				mv_015562	OG0001820	mv_012267
OG0002817	mo_005956				mv_015563	OG0001826	mv_012295
OG0002822	mo_005958				mv_015564	OG0001828	mv_012425
OG0002911	mo_005970				mv_015854	OG0001837	mv_012465
OG0002926	mo_005978				mv_015881	OG0001847	mv_012489
OG0002973	mo_005989				mv_015889	OG0001856	mv_012515
OG0003032	mo_005992				mv_015991	OG0001862	mv_012634
OG0003041	mo_005998				mv_016104	OG0001866	mv_012661
OG0003170	mo_006001				mv_016105	OG0001876	mv_012718
OG0003181	mo_006045				mv_016227	OG0001887	mv_012746
OG0003216	mo_006092				mv_016251	OG0001891	mv_012877
OG0003227	mo_006123				mv_016258	OG0001898	mv_012968
OG0003276	mo_006127				mv_016286	OG0001905	mv_013025
OG0003409	mo_006145				mv_016405	OG0001923	mv_013038
OG0003520	mo_006158				mv_016590	OG0001926	mv_013085
OG0003750	mo_006165				mv_016591	OG0001933	mv_013096
OG0003866	mo_006177				mv_016672	OG0001934	mv_013168
OG0003989	mo_006205				mv_016673	OG0001938	mv_013246
OG0004021	mo_006289				mv_016715	OG0001943	mv_013269
OG0004048	mo_006294				mv_016716	OG0001945	mv_013293
OG0004178	mo_006308				mv_016742	OG0001947	mv_013322
OG0004257	mo_006309				mv_016744	OG0001948	mv_013326
OG0004352	mo_006315				mv_016771	OG0001957	mv_013438
OG0004386	mo_006411				mv_016879	OG0001975	mv_013476
OG0004530	mo_006481				mv_016942	OG0001985	mv_013477
OG0004644	mo_006512				mv_016947	OG0001987	mv_013533
OG0004737	mo_006540				mv_017083	OG0001989	mv_013675
OG0004755	mo_006544				mv_017084	OG0002004	mv_013705
OG0004793	mo_006582				mv_017094	OG0002019	mv_013744
OG0004805	mo_006593				mv_017104	OG0002020	mv_013770
OG0004820	mo_006636				mv_017237	OG0002031	mv_013840
OG0004834	mo_006642				mv_017249	OG0002039	mv_013865
OG0004949	mo_006678				mv_017250	OG0002046	mv_013919
OG0004982	mo_006744				mv_017407	OG0002049	mv_013942
OG0004991	mo_006750				mv_017427	OG0002060	mv_014016
OG0005018	mo_006752				mv_017487	OG0002063	mv_014093
OG0005021	mo_006754				mv_017638	OG0002079	mv_014112
OG0005044	mo_006761				mv_017682	OG0002087	mv_014205
OG0005053	mo_006812				mv_017747	OG0002088	mv_014267
OG0005076	mo_006899				mv_017902	OG0002096	mv_014273
OG0005139	mo_006901				mv_017924	OG0002098	mv_014334
OG0005160	mo_006914				mv_017925	OG0002110	mv_014336
OG0005364	mo_006923				mv_017944	OG0002122	mv_014374
OG0005420	mo_006969				mv_017947	OG0002125	mv_014396
OG0005471	mo_006974				mv_017950	OG0002129	mv_014410
OG0005473	mo_007030				mv_017954	OG0002130	mv_014414
OG0005476	mo_007052				mv_017956	OG0002131	mv_014419
OG0005528	mo_007071				mv_017957	OG0002134	mv_014707
OG0005566	mo_007072				mv_017959	OG0002148	mv_014798
OG0005568	mo_007089				mv_017960	OG0002152	mv_014802
OG0005678	mo_007142				mv_017961	OG0002156	mv_014814
OG0005683	mo_007143				mv_017962	OG0002167	mv_014896
OG0005797	mo_007163				mv_017963	OG0002179	mv_014974
OG0005805	mo_007208				mv_018043	OG0002197	mv_015018
OG0005867	mo_007264				mv_018044	OG0002220	mv_015041
OG0005870	mo_007265				mv_018045	OG0002256	mv_015059
OG0005885	mo_007266				mv_018046	OG0002275	mv_015089
OG0005909	mo_007299				mv_018060	OG0002284	mv_015094
OG0005934	mo_007327				mv_018201	OG0002285	mv_015104
OG0005936	mo_007332				mv_018211	OG0002286	mv_015112
OG0005986	mo_007359				mv_018312	OG0002314	mv_015137
OG0005992	mo_007374				mv_018513	OG0002325	mv_015231
OG0006017	mo_007378				mv_018525	OG0002337	mv_015321
OG0006039	mo_007416				mv_018702	OG0002353	mv_015426
OG0006066	mo_007436				mv_018709	OG0002383	mv_015443
OG0006082	mo_007564				mv_018724	OG0002384	mv_015560
OG0006092	mo_007573				mv_018788	OG0002388	mv_015561
OG0006136	mo_007597				mv_018790	OG0002412	mv_015641
OG0006139	mo_007615				mv_018792	OG0002439	mv_015650
OG0006165	mo_007616				mv_018795	OG0002477	mv_015693
OG0006252	mo_007663				mv_018796	OG0002504	mv_015895
OG0006264	mo_007672				mv_018798	OG0002555	mv_015917
OG0006273	mo_007690				mv_018799	OG0002618	mv_016072
OG0006276	mo_007716				mv_018801	OG0002623	mv_016073
OG0006316	mo_007718				mv_019083	OG0002626	mv_016074
OG0006341	mo_007764				mv_019393	OG0002653	mv_016199
OG0006347	mo_007857				mv_019435	OG0002682	mv_016205
OG0006360	mo_007858				mv_019622	OG0002690	mv_016407
OG0006373	mo_007891				mv_019623	OG0002696	mv_016410
OG0006400	mo_007892				mv_019761	OG0002708	mv_016453
OG0006405	mo_007893				mv_019858	OG0002734	mv_016470
OG0006406	mo_007894				mv_019860	OG0002800	mv_016475
OG0006408	mo_007994				mv_019861	OG0002822	mv_016589
OG0006437	mo_008027				mv_019862	OG0002911	mv_016605
OG0006438	mo_008049				mv_019864	OG0003045	mv_016614
OG0006445	mo_008051				mv_020134	OG0003063	mv_016643
OG0006454	mo_008053				mv_020182	OG0003170	mv_016692
OG0006463	mo_008069				mv_020292	OG0003216	mv_016851
OG0006586	mo_008093				mv_020330	OG0003263	mv_016862
OG0006592	mo_008097				mv_020346	OG0003276	mv_017065
OG0006606	mo_008121				mv_020501	OG0003352	mv_017078
OG0006611	mo_008133				mv_020514	OG0003364	mv_017087
OG0006613	mo_008183				mv_020515	OG0003409	mv_017393
OG0006615	mo_008198				mv_020516	OG0003520	mv_017515
OG0006618	mo_008204				mv_020542	OG0003680	mv_017565
OG0006625	mo_008209				mv_020582	OG0003750	mv_017575
OG0006648	mo_008210				mv_020591	OG0003913	mv_017598
OG0006653	mo_008229				mv_020619	OG0003932	mv_017628
OG0006661	mo_008242				mv_020620	OG0003989	mv_017632
OG0006669	mo_008255				mv_020803	OG0004003	mv_017634
OG0006680	mo_008277				mv_020818	OG0004007	mv_017635
OG0006685	mo_008318				mv_021131	OG0004048	mv_017685
OG0006694	mo_008367				mv_021132	OG0004108	mv_017695
OG0006721	mo_008376				mv_021134	OG0004140	mv_017696
OG0006740	mo_008401				mv_021249	OG0004173	mv_017705
OG0006753	mo_008403				mv_021253	OG0004178	mv_017812
OG0006792	mo_008417				mv_021254	OG0004185	mv_017816
OG0006808	mo_008498				mv_021292	OG0004230	mv_017846
OG0006814	mo_008591				mv_021466	OG0004294	mv_018023
OG0006855	mo_008598				mv_021468	OG0004334	mv_018042
OG0006867	mo_008703				mv_021470	OG0004353	mv_018088
OG0006878	mo_008741				mv_021472	OG0004358	mv_018177
OG0006910	mo_008843				mv_021473	OG0004376	mv_018178
OG0006912	mo_008903				mv_021518	OG0004386	mv_018181
OG0006924	mo_008911				mv_021583	OG0004398	mv_018219
OG0006957	mo_008927				mv_021748	OG0004430	mv_018224
OG0007060	mo_008953				mv_021750	OG0004464	mv_018234
OG0007071	mo_008995				mv_021751	OG0004623	mv_018241
OG0007089	mo_009031				mv_021754	OG0004716	mv_018339
OG0007095	mo_009043				mv_021755	OG0004737	mv_018560
OG0007151	mo_009060				mv_021757	OG0004760	mv_018576
OG0007190	mo_009062				mv_021766	OG0004787	mv_018623
OG0007262	mo_009077				mv_021767	OG0004793	mv_018681
OG0007284	mo_009081				mv_021768	OG0004820	mv_018691
OG0007537	mo_009083				mv_021769	OG0004866	mv_018696
OG0007573	mo_009085				mv_021771	OG0004917	mv_018783
OG0007679	mo_009096				mv_021895	OG0004960	mv_018784
OG0007723	mo_009097				mv_022138	OG0005031	mv_018815
OG0007760	mo_009208				mv_022139	OG0005111	mv_018830
OG0007771	mo_009209				mv_022140	OG0005116	mv_018849
OG0007772	mo_009218				mv_022141	OG0005213	mv_018890
OG0007902	mo_009235				mv_022143	OG0005270	mv_018970
OG0007973	mo_009253				mv_022144	OG0005310	mv_018975
OG0008018	mo_009264				mv_022146	OG0005416	mv_019010
OG0008029	mo_009267				mv_022230	OG0005420	mv_019013
OG0008044	mo_009278				mv_022251	OG0005426	mv_019144
OG0008144	mo_009446				mv_022315	OG0005466	mv_019232
OG0008168	mo_009504				mv_022338	OG0005473	mv_019328
OG0008235	mo_009515				mv_022424	OG0005477	mv_019403
OG0008297	mo_009521				mv_022426	OG0005484	mv_019430
OG0008319	mo_009547				mv_022527	OG0005491	mv_019469
OG0008342	mo_009554				mv_022619	OG0005515	mv_019501
OG0008805	mo_009557				mv_022629	OG0005518	mv_019589
OG0008980	mo_009569				mv_022640	OG0005528	mv_019770
OG0009008	mo_009577				mv_022925	OG0005534	mv_019780
OG0009018	mo_009640				mv_022926	OG0005561	mv_019796
OG0009187	mo_009745				mv_022929	OG0005568	mv_019798
OG0009525	mo_009761				mv_022945	OG0005582	mv_019817
OG0009589	mo_009771				mv_022946	OG0005609	mv_019826
OG0010142	mo_009781				mv_022947	OG0005657	mv_019965
OG0011815	mo_009792				mv_023032	OG0005683	mv_020042
OG0012407	mo_009812				mv_023141	OG0005686	mv_020045
OG0013018	mo_009816				mv_023249	OG0005697	mv_020083
OG0013033	mo_009818				mv_023250	OG0005698	mv_020132
OG0013408	mo_009823				mv_023509	OG0005805	mv_020183
OG0013695	mo_009968				mv_023596	OG0005842	mv_020244
OG0014056	mo_009972				mv_023613	OG0005866	mv_020245
OG0014128	mo_009973				mv_023718	OG0005870	mv_020249
OG0014198	mo_010027				mv_023719	OG0005876	mv_020257
OG0014225	mo_010063				mv_023722	OG0005893	mv_020286
OG0014813	mo_010077				mv_023724	OG0005906	mv_020293
OG0014990	mo_010096				mv_023732	OG0005909	mv_020357
OG0016269	mo_010117				mv_023733	OG0005911	mv_020442
OG0016780	mo_010192				mv_023735	OG0005928	mv_020522
OG0016834	mo_010207				mv_023736	OG0005930	mv_020535
OG0016929	mo_010222				mv_023765	OG0005936	mv_020578
OG0017444	mo_010223				mv_023766	OG0005941	mv_020601
OG0017494	mo_010247				mv_023770	OG0005942	mv_020718
OG0017680	mo_010256				mv_023983	OG0005946	mv_020728
OG0018315	mo_010268				mv_024011	OG0005955	mv_020760
OG0018691	mo_010269				mv_024014	OG0005978	mv_020823
OG0018736	mo_010288				mv_024074	OG0005992	mv_020957
OG0019529	mo_010291				mv_024093	OG0006004	mv_020967
OG0019875	mo_010296				mv_024176	OG0006016	mv_020980
OG0020203	mo_010298				mv_024203	OG0006022	mv_021013
OG0020297	mo_010299				mv_024570	OG0006037	mv_021188
OG0020351	mo_010343				mv_024709	OG0006041	mv_021212
OG0020551	mo_010360				mv_024728	OG0006050	mv_021218
OG0021995	mo_010378				mv_025272	OG0006075	mv_021228
OG0022480	mo_010460				mv_025300	OG0006082	mv_021370
OG0022524	mo_010487				mv_025331	OG0006086	mv_021387
OG0022709	mo_010507				mv_025590	OG0006087	mv_021448
OG0024108	mo_010528				mv_025666	OG0006092	mv_021477
	mo_010534				mv_025734	OG0006117	mv_021483
	mo_010551				mv_025749	OG0006124	mv_021508
	mo_010556				mv_025750	OG0006126	mv_021531
	mo_010570				mv_025751	OG0006169	mv_021532
	mo_010601				mv_025752	OG0006206	mv_021550
	mo_010607				mv_025753	OG0006238	mv_021571
	mo_010608				mv_025754	OG0006242	mv_021573
	mo_010610				mv_025755	OG0006246	mv_021581
	mo_010623				mv_025756	OG0006252	mv_021629
	mo_010643				mv_025757	OG0006256	mv_021645
	mo_010666				mv_025758	OG0006258	mv_021648
	mo_010701				mv_025841	OG0006264	mv_021786
	mo_010751				mv_025876	OG0006276	mv_021806
	mo_010766				mv_025897	OG0006285	mv_021809
	mo_010789				mv_025966	OG0006291	mv_021826
	mo_010791				mv_025986	OG0006302	mv_022010
	mo_010890				mv_025987	OG0006303	mv_022013
	mo_010893				mv_026003	OG0006311	mv_022038
	mo_010895				mv_026062	OG0006314	mv_022084
	mo_010896				mv_026094	OG0006318	mv_022104
	mo_010897				mv_026232	OG0006321	mv_022151
	mo_010900				mv_026296	OG0006325	mv_022226
	mo_010923				mv_026297	OG0006327	mv_022286
	mo_010936				mv_026350	OG0006330	mv_022375
	mo_010968				mv_026351	OG0006332	mv_022396
	mo_010978				mv_026352	OG0006354	mv_022403
	mo_011019				mv_026382	OG0006373	mv_022515
	mo_011028				mv_026416	OG0006379	mv_022523
	mo_011045				mv_026417	OG0006398	mv_022638
	mo_011048				mv_026463	OG0006404	mv_022680
	mo_011050				mv_026476	OG0006405	mv_022696
	mo_011051				mv_026486	OG0006417	mv_022780
	mo_011052				mv_026489	OG0006420	mv_022806
	mo_011070				mv_026506	OG0006432	mv_022823
	mo_011082				mv_026646	OG0006450	mv_022900
	mo_011117				mv_026654	OG0006462	mv_022901
	mo_011122				mv_026820	OG0006479	mv_022994
	mo_011126				mv_026916	OG0006499	mv_023083
	mo_011132				mv_026986	OG0006503	mv_023085
	mo_011133				mv_026987	OG0006507	mv_023112
	mo_011134				mv_026988	OG0006536	mv_023114
	mo_011137				mv_026999	OG0006582	mv_023133
	mo_011158				mv_027029	OG0006606	mv_023156
	mo_011196				mv_027030	OG0006613	mv_023171
	mo_011205				mv_027059	OG0006618	mv_023207
	mo_011244				mv_027124	OG0006648	mv_023232
	mo_011307				mv_027258	OG0006661	mv_023240
	mo_011315				mv_027442	OG0006680	mv_023396
	mo_011323				mv_027444	OG0006690	mv_023416
	mo_011342				mv_027457	OG0006699	mv_023461
	mo_011357				mv_027458	OG0006760	mv_023478
	mo_011377				mv_027479	OG0006808	mv_023553
	mo_011379				mv_027526	OG0006809	mv_023610
	mo_011399				mv_027528	OG0006920	mv_023731
	mo_011443				mv_027556	OG0006921	mv_023734
	mo_011494				mv_027557	OG0006923	mv_023806
	mo_011523				mv_027558	OG0006934	mv_023873
	mo_011525				mv_027559	OG0006955	mv_023874
	mo_011568				mv_027566	OG0006992	mv_023929
	mo_011594				mv_027745	OG0007061	mv_024001
	mo_011601				mv_027980	OG0007095	mv_024038
	mo_011638				mv_027981	OG0007100	mv_024105
	mo_011646				mv_028055	OG0007109	mv_024289
	mo_011708				mv_028164	OG0007135	mv_024305
	mo_011712				mv_028265	OG0007151	mv_024351
	mo_011739				mv_028299	OG0007161	mv_024355
	mo_011771				mv_028488	OG0007199	mv_024391
	mo_011841				mv_028500	OG0007284	mv_024392
	mo_011849				mv_028501	OG0007760	mv_024393
	mo_011872				mv_028515	OG0007772	mv_024433
	mo_011918				mv_028531	OG0007783	mv_024583
	mo_011964				mv_028815	OG0007850	mv_024585
	mo_011998				mv_028816	OG0007902	mv_024586
	mo_012003				mv_028847	OG0007973	mv_024589
	mo_012041				mv_028890	OG0008018	mv_024666
	mo_012060				mv_028892	OG0008254	mv_024671
	mo_012061				mv_028893	OG0008297	mv_024711
	mo_012062				mv_029033	OG0008319	mv_024778
	mo_012063				mv_029036	OG0009008	mv_024805
	mo_012066				mv_029086	OG0009525	mv_024883
	mo_012075				mv_029110	OG0009640	mv_024943
	mo_012076				mv_029182	OG0009645	mv_025004
	mo_012077				mv_029211	OG0009814	mv_025164
	mo_012122				mv_029212	OG0010099	mv_025171
	mo_012179				mv_029222	OG0010142	mv_025188
	mo_012198				mv_029287	OG0010159	mv_025282
	mo_012216				mv_029288	OG0010182	mv_025289
	mo_012219				mv_029484	OG0010286	mv_025341
	mo_012223				mv_029654	OG0010365	mv_025357
	mo_012224				mv_029705	OG0010394	mv_025432
	mo_012225				mv_029727	OG0010589	mv_025518
	mo_012226				mv_029781	OG0010837	mv_025546
	mo_012227				mv_029809	OG0011184	mv_025554
	mo_012228				mv_029893	OG0011628	mv_025580
	mo_012229				mv_029894	OG0011941	mv_025581
	mo_012344				mv_029895	OG0011957	mv_025645
	mo_012351				mv_029896	OG0012553	mv_025654
	mo_012352				mv_029897	OG0012665	mv_025663
	mo_012434				mv_029916	OG0012827	mv_025686
	mo_012509				mv_029958	OG0012939	mv_025759
	mo_012515				mv_029959	OG0013408	mv_025789
	mo_012519				mv_029973	OG0013432	mv_025792
	mo_012544				mv_030001	OG0013462	mv_025810
	mo_012590				mv_030002	OG0013695	mv_025816
	mo_012597				mv_030154	OG0013780	mv_025819
	mo_012615				mv_030171	OG0014011	mv_025874
	mo_012629				mv_030523	OG0014056	mv_025944
	mo_012661				mv_030540	OG0014102	mv_026046
	mo_012662				mv_030608	OG0014128	mv_026114
	mo_012698				mv_030609	OG0014198	mv_026115
	mo_012709				mv_030855	OG0014225	mv_026152
	mo_012718				mv_030856	OG0014544	mv_026153
	mo_012797				mv_030875	OG0014557	mv_026168
	mo_012798				mv_030986	OG0014773	mv_026227
	mo_012800				mv_031052	OG0014879	mv_026228
	mo_012802				mv_031054	OG0015174	mv_026259
	mo_012852				mv_031098	OG0016158	mv_026260
	mo_012856				mv_031099	OG0016582	mv_026299
	mo_012862				mv_031114	OG0016813	mv_026375
	mo_012863				mv_031121	OG0016921	mv_026428
	mo_012893				mv_031170	OG0016922	mv_026482
	mo_012894				mv_031177	OG0016929	mv_026545
	mo_012906				mv_031297	OG0016955	mv_026546
	mo_012913				mv_031405	OG0017028	mv_026550
	mo_012946				mv_031410	OG0017344	mv_026557
	mo_012960				mv_031411	OG0017443	mv_026608
	mo_012961				mv_031536	OG0017444	mv_026679
	mo_012963				mv_031669	OG0017488	mv_026705
	mo_012971				mv_031953	OG0017785	mv_026766
	mo_012974				mv_031985	OG0018155	mv_026771
	mo_013065				mv_032078	OG0018315	mv_026780
	mo_013114				mv_032119	OG0018517	mv_026876
	mo_013135				mv_032130	OG0018691	mv_026930
	mo_013184				mv_032132	OG0018897	mv_026933
	mo_013186				mv_032133	OG0019118	mv_026956
	mo_013187				mv_032134	OG0019121	mv_026959
	mo_013189				mv_032135	OG0019131	mv_026994
	mo_013191				mv_032155	OG0019184	mv_027009
	mo_013192				mv_032181	OG0019227	mv_027032
	mo_013193				mv_032202	OG0019258	mv_027086
	mo_013194				mv_032204	OG0019347	mv_027091
	mo_013195				mv_032225	OG0019362	mv_027107
	mo_013196				mv_032226	OG0019373	mv_027157
	mo_013206				mv_032227	OG0019435	mv_027264
	mo_013208				mv_032228	OG0019462	mv_027392
	mo_013252					OG0019509	mv_027393
	mo_013270					OG0019511	mv_027406
	mo_013293					OG0019636	mv_027460
	mo_013318					OG0019776	mv_027471
	mo_013363					OG0019817	mv_027473
	mo_013374					OG0019841	mv_027541
	mo_013383					OG0019875	mv_027543
	mo_013441					OG0019921	mv_027554
	mo_013448					OG0020209	mv_027561
	mo_013476					OG0020297	mv_027562
	mo_013555					OG0020351	mv_027587
	mo_013580					OG0020410	mv_027598
	mo_013590					OG0020528	mv_027624
	mo_013611					OG0020602	mv_027626
	mo_013612					OG0020636	mv_027678
	mo_013613					OG0020639	mv_027762
	mo_013636					OG0020642	mv_027763
	mo_013637					OG0020648	mv_027764
	mo_013640					OG0020650	mv_027768
	mo_013695					OG0020661	mv_027813
	mo_013696					OG0020669	mv_027860
	mo_013733					OG0020675	mv_027915
	mo_013770					OG0020677	mv_027930
	mo_013771					OG0020684	mv_027983
	mo_013795					OG0020699	mv_028006
	mo_013797					OG0020704	mv_028021
	mo_013798					OG0020739	mv_028022
	mo_013803					OG0020756	mv_028023
	mo_013817					OG0020761	mv_028044
	mo_013824					OG0020781	mv_028150
	mo_013852					OG0020822	mv_028185
	mo_013881					OG0020826	mv_028233
	mo_013917					OG0020845	mv_028351
	mo_013955					OG0020866	mv_028407
	mo_013956					OG0020871	mv_028447
	mo_013983					OG0020876	mv_028487
	mo_014004					OG0020907	mv_028731
	mo_014006					OG0020923	mv_028749
	mo_014105					OG0020927	mv_028785
	mo_014112					OG0020929	mv_028795
	mo_014118					OG0020954	mv_028905
	mo_014135					OG0020957	mv_028930
	mo_014136					OG0020970	mv_028975
	mo_014143					OG0021061	mv_028976
	mo_014144					OG0021092	mv_028977
	mo_014153					OG0021096	mv_028982
	mo_014170					OG0021158	mv_029061
	mo_014184					OG0021216	mv_029077
	mo_014192					OG0021227	mv_029149
	mo_014197					OG0021253	mv_029223
	mo_014239					OG0021264	mv_029239
	mo_014267					OG0021337	mv_029370
	mo_014268					OG0021351	mv_029480
	mo_014274					OG0021358	mv_029540
	mo_014285					OG0021402	mv_029563
	mo_014318					OG0021404	mv_029597
	mo_014329					OG0021406	mv_029651
	mo_014331					OG0021473	mv_029698
	mo_014338					OG0021504	mv_029750
	mo_014339					OG0021506	mv_029764
	mo_014345					OG0021567	mv_029803
	mo_014394					OG0021584	mv_029816
	mo_014395					OG0021661	mv_029883
	mo_014409					OG0021680	mv_029904
	mo_014416					OG0021681	mv_029911
	mo_014464					OG0021695	mv_029921
	mo_014480					OG0021744	mv_029945
	mo_014526					OG0021747	mv_029960
	mo_014612					OG0021749	mv_030003
	mo_014613					OG0021832	mv_030012
	mo_014700					OG0021839	mv_030015
	mo_014738					OG0021843	mv_030030
	mo_014742					OG0021848	mv_030073
	mo_014793					OG0021934	mv_030117
	mo_014798					OG0021995	mv_030192
	mo_014799					OG0022039	mv_030211
	mo_014804					OG0022246	mv_030228
	mo_014832					OG0022249	mv_030370
	mo_014867					OG0022254	mv_030405
	mo_014886					OG0022275	mv_030417
	mo_014911					OG0022403	mv_030424
	mo_014938					OG0022656	mv_030457
	mo_014955					OG0022658	mv_030558
	mo_014968					OG0022661	mv_030580
	mo_014979					OG0022669	mv_030754
	mo_014980					OG0022712	mv_030755
	mo_014992					OG0022718	mv_030756
	mo_015116					OG0022802	mv_030757
	mo_015117					OG0022841	mv_030770
	mo_015161					OG0022843	mv_030807
	mo_015163					OG0022854	mv_031197
	mo_015188					OG0022858	mv_031198
	mo_015203					OG0022861	mv_031199
	mo_015220					OG0022883	mv_031200
	mo_015221					OG0022898	mv_031201
	mo_015222					OG0022935	mv_031202
	mo_015242					OG0022941	mv_031233
	mo_015244					OG0022951	mv_031376
	mo_015272					OG0022965	mv_031505
	mo_015308					OG0023040	mv_031509
	mo_015375					OG0023127	mv_031563
	mo_015386					OG0023154	mv_031699
	mo_015457					OG0023515	mv_031769
	mo_015460					OG0023603	mv_031835
	mo_015471					OG0023727	mv_032000
	mo_015597					OG0023910	mv_032038
	mo_015691					OG0024052	mv_032115
	mo_015692					OG0024076	mv_032140
	mo_015698					OG0024093	mv_032141
	mo_015712					OG0024107	mv_032160
	mo_015719					OG0024108	mv_032163
	mo_015790					OG0024119	mv_032216
	mo_015798					OG0024120	mv_032230
	mo_015836					OG0024139	mv_032276
	mo_015839					OG0024170	mv_032347
	mo_015841					OG0024242
	mo_015843					OG0024246
	mo_015844					OG0024247
	mo_015846					OG0024248
	mo_015848					OG0024254
	mo_015894					OG0024257
	mo_015905					OG0024262
	mo_015907					OG0024273
	mo_015909					OG0024588
	mo_015936					OG0024659
	mo_015946					OG0026362
	mo_015957					OG0026549
	mo_015958					OG0026607
	mo_015979					OG0026615
	mo_015984					OG0026664
	mo_016012					OG0026957
	mo_016017					OG0026981
	mo_016047					OG0026991
	mo_016079					OG0032343
	mo_016132					OG0032510
	mo_016137					OG0032516
	mo_016169					OG0032519
	mo_016170					OG0032721
	mo_016199					OG0032852
	mo_016221					OG0032948
	mo_016235					OG0032949
	mo_016238					OG0032966
	mo_016248					OG0033059
	mo_016265					OG0033075
	mo_016310
	mo_016314
	mo_016337
	mo_016381
	mo_016398
	mo_016467
	mo_016472
	mo_016495
	mo_016504
	mo_016541
	mo_016600
	mo_016612
	mo_016614
	mo_016632
	mo_016639
	mo_016641
	mo_016644
	mo_016645
	mo_016648
	mo_016649
	mo_016650
	mo_016651
	mo_016652
	mo_016654
	mo_016655
	mo_016668
	mo_016679
	mo_016766
	mo_016849
	mo_016863
	mo_016874
	mo_016875
	mo_016900
	mo_016901
	mo_016902
	mo_016957
	mo_016958
	mo_016998
	mo_017001
	mo_017007
	mo_017016
	mo_017040
	mo_017053
	mo_017055
	mo_017062
	mo_017075
	mo_017083
	mo_017089
	mo_017110
	mo_017112
	mo_017132
	mo_017162
	mo_017170
	mo_017187
	mo_017227
	mo_017260
	mo_017287
	mo_017297
	mo_017304
	mo_017376
	mo_017383
	mo_017386
	mo_017388
	mo_017391
	mo_017401
	mo_017403
	mo_017406
	mo_017408
	mo_017417
	mo_017424
	mo_017426
	mo_017440
	mo_017444
	mo_017464
	mo_017508
	mo_017509
	mo_017554
	mo_017582
	mo_017631
	mo_017647
	mo_017655
	mo_017656
	mo_017657
	mo_017659
	mo_017670
	mo_017706
	mo_017753
	mo_017783
	mo_017856
	mo_017892
	mo_017942
	mo_017975
	mo_017991
	mo_017992
	mo_017993
	mo_017994
	mo_017995
	mo_017996
	mo_018001
	mo_018007
	mo_018054
	mo_018057
	mo_018077
	mo_018094
	mo_018113
	mo_018180
	mo_018203
	mo_018228
	mo_018239
	mo_018281
	mo_018311
	mo_018364
	mo_018429
	mo_018438
	mo_018463
	mo_018465
	mo_018478
	mo_018479
	mo_018481
	mo_018482
	mo_018484
	mo_018507
	mo_018513
	mo_018518
	mo_018559
	mo_018577
	mo_018578
	mo_018579
	mo_018580
	mo_018581
	mo_018582
	mo_018583
	mo_018584
	mo_018585
	mo_018586
	mo_018587
	mo_018588
	mo_018690
	mo_018700
	mo_018716
	mo_018740
	mo_018742
	mo_018750
	mo_018776
	mo_018791
	mo_018831
	mo_018857
	mo_018890
	mo_018893
	mo_018912
	mo_018949
	mo_019003
	mo_019005
	mo_019013
	mo_019017
	mo_019061
	mo_019063
	mo_019078
	mo_019079
	mo_019080
	mo_019081
	mo_019082
	mo_019083
	mo_019091
	mo_019112
	mo_019118
	mo_019123
	mo_019127
	mo_019138
	mo_019380
	mo_019412
	mo_019433
	mo_019434
	mo_019443
	mo_019508
	mo_019533
	mo_019565
	mo_019571
	mo_019599
	mo_019649
	mo_019651
	mo_019683
	mo_019707
	mo_019762
	mo_019810
	mo_019834
	mo_019840
	mo_019860
	mo_019871
	mo_019873
	mo_019879
	mo_019880
	mo_019881
	mo_019896
	mo_019954
	mo_020010
	mo_020021
	mo_020032
	mo_020055
	mo_020056
	mo_020074
	mo_020109
	mo_020114
	mo_020254
	mo_020318
	mo_020354
	mo_020355
	mo_020374
	mo_020382
	mo_020406
	mo_020413
	mo_020426
	mo_020429
	mo_020444
	mo_020513
	mo_020589
	mo_020604
	mo_020629
	mo_020631
	mo_020641
	mo_020644
	mo_020646
	mo_020647
	mo_020648
	mo_020649
	mo_020650
	mo_020652
	mo_020653
	mo_020655
	mo_020656
	mo_020706
	mo_020786
	mo_020834
	mo_020865
	mo_020869
	mo_020872
	mo_020920
	mo_021080
	mo_021151
	mo_021153
	mo_021188
	mo_021215
	mo_021228
	mo_021237
	mo_021238
	mo_021249
	mo_021272
	mo_021276
	mo_021284
	mo_021285
	mo_021313
	mo_021331
	mo_021332
	mo_021333
	mo_021337
	mo_021362
	mo_021365
	mo_021367
	mo_021368
	mo_021369
	mo_021370
	mo_021371
	mo_021380
	mo_021418
	mo_021446
	mo_021451
	mo_021454
	mo_021461
	mo_021467
	mo_021469
	mo_021507
	mo_021534
	mo_021538
	mo_021545
	mo_021577
	mo_021590
	mo_021653
	mo_021674
	mo_021732
	mo_021733
	mo_021734
	mo_021735
	mo_021829
	mo_021836
	mo_021846
	mo_021913
	mo_021922
	mo_021924
	mo_021941
	mo_021945
	mo_021950
	mo_021959
	mo_021988
	mo_021989
	mo_021990
	mo_021992
	mo_021993
	mo_021998
	mo_022001
	mo_022016
	mo_022039
	mo_022040
	mo_022051
	mo_022108
	mo_022130
	mo_022151
	mo_022152
	mo_022182
	mo_022226
	mo_022292
	mo_022299
	mo_022300
	mo_022352
	mo_022367
	mo_022390
	mo_022392
	mo_022426
	mo_022427
	mo_022428
	mo_022429
	mo_022431
	mo_022432
	mo_022433
	mo_022478
	mo_022495
	mo_022498
	mo_022500
	mo_022511
	mo_022521
	mo_022525
	mo_022623
	mo_022626
	mo_022675
	mo_022692
	mo_022697
	mo_022698
	mo_022791
	mo_022800
	mo_022909
	mo_022928
	mo_022929
	mo_022940
	mo_023022
	mo_023034
	mo_023046
	mo_023066
	mo_023068
	mo_023093
	mo_023124
	mo_023149
	mo_023171
	mo_023172
	mo_023173
	mo_023238
	mo_023248
	mo_023408
	mo_023448
	mo_023469
	mo_023477
	mo_023503
	mo_023543
	mo_023549
	mo_023568
	mo_023574
	mo_023606
	mo_023672
	mo_023687
	mo_023689
	mo_023690
	mo_023691
	mo_023694
	mo_023695
	mo_023697
	mo_023699
	mo_023701
	mo_023718
	mo_023760
	mo_023793
	mo_023809
	mo_023821
	mo_023822
	mo_023823
	mo_023844
	mo_023855
	mo_023902
	mo_023912
	mo_023934
	mo_023940
	mo_023944
	mo_023975
	mo_023992
	mo_024029
	mo_024037
	mo_024052
	mo_024053
	mo_024083
	mo_024172
	mo_024191
	mo_024255
	mo_024298
	mo_024342
	mo_024392
	mo_024472
	mo_024485
	mo_024517
	mo_024544
	mo_024565
	mo_024567
	mo_024568
	mo_024609
	mo_024610
	mo_024611
	mo_024612
	mo_024651
	mo_024665
	mo_024671
	mo_024684
	mo_024685
	mo_024700
	mo_024934
	mo_024965
	mo_024978
	mo_024980
	mo_024992
	mo_025009
	mo_025034
	mo_025038
	mo_025083
	mo_025104
	mo_025105
	mo_025129
	mo_025132
	mo_025144
	mo_025147
	mo_025272
	mo_025280
	mo_025368
	mo_025377
	mo_025411
	mo_025419
	mo_025442
	mo_025545
	mo_025558
	mo_025638
	mo_025650
	mo_025653
	mo_025738
	mo_025740
	mo_025767
	mo_025779
	mo_025794
	mo_025804
	mo_025863
	mo_025933
	mo_025972
	mo_026070
	mo_026077
	mo_026159
	mo_026176
	mo_026205
	mo_026300
	mo_026312
	mo_026314
	mo_026317
	mo_026326
	mo_026377
	mo_026384
	mo_026414
	mo_026445
	mo_026514
	mo_026515
	mo_026516
	mo_026520
	mo_026532
	mo_026582
	mo_026620
	mo_026632
	mo_026633
	mo_026634
	mo_026635
	mo_026636
	mo_026680
	mo_026699
	mo_026770
	mo_026777
	mo_026796
	mo_026927
	mo_026929
	mo_026930
	mo_027015
	mo_027032
	mo_027057
	mo_027058
	mo_027147
	mo_027186
	mo_027233
	mo_027267
	mo_027331
	mo_027333
	mo_027343
	mo_027349
	mo_027368
	mo_027391
	mo_027395
	mo_027415
	mo_027417
	mo_027464
	mo_027472
	mo_027474
	mo_027475
	mo_027477
	mo_027478
	mo_027480
	mo_027609
	mo_027640
	mo_027694
	mo_027740
	mo_027757
	mo_027789
	mo_027790
	mo_027802
	mo_027822
	mo_028025
	mo_028066
	mo_028130
	mo_028190
	mo_028205
	mo_028216
	mo_028267
	mo_028349
	mo_028451
	mo_028493
	mo_028539
	mo_028585
	mo_028591
	mo_028592
	mo_028593
	mo_028626
	mo_028632
	mo_028656
	mo_028702
	mo_028716
	mo_028822
	mo_028842
	mo_028853
	mo_028914
	mo_028985
	mo_028987
	mo_029001
	mo_029002
	mo_029004
	mo_029006
	mo_029018
	mo_029019
	mo_029020
	mo_029022
	mo_029023
	mo_029025
	mo_029026
	mo_029027
	mo_029028
	mo_029068
	mo_029108
	mo_029124
	mo_029125
	mo_029146
	mo_029182
	mo_029204
	mo_029207
	mo_029216
	mo_029241
	mo_029255
	mo_029337
	mo_029406
	mo_029448
	mo_029455
	mo_029466
	mo_029482
	mo_029485
	mo_029497
	mo_029504
	mo_029510
	mo_029579
	mo_029586
	mo_029604
	mo_029612
	mo_029613
	mo_029620
	mo_029704
	mo_029705
	mo_029725
	mo_029852
	mo_030041
	mo_030090
	mo_030106
	mo_030178
	mo_030212
	mo_030232
	mo_030233
	mo_030239
	mo_030245
	mo_030247
	mo_030256
	mo_030257
	mo_030258
	mo_030260
	mo_030262
	mo_030263
	mo_030264
	mo_030265
	mo_030266
	mo_030267
	mo_030268
	mo_030269
	mo_030270
	mo_030274
	mo_030296
	mo_030297
	mo_030301
	mo_030374
	mo_030426
	mo_030434
	mo_030515
	mo_030524
	mo_030550
	mo_030551
	mo_030633
	mo_030695
	mo_030723
	mo_030735
	mo_030739
	mo_030749
	mo_030753
	mo_030754
	mo_030904
	mo_030938
	mo_031015
	mo_031019
	mo_031033
	mo_031268
	mo_031354
	mo_031403
	mo_031414
	mo_031429
	mo_031465
	mo_031530
	mo_031540
	mo_031571
	mo_031573
	mo_031581
	mo_031829
	mo_031833
	mo_031834
	mo_031835
	mo_031836
	mo_031837
	mo_031838
	mo_031839
	mo_031840
	mo_031841
	mo_031842
	mo_031843
	mo_031844
	mo_031845
	mo_031847
	mo_031848
	mo_031849
	mo_031850
	mo_031851
	mo_031867
	mo_031893
	mo_031935
	mo_031952
	mo_031965
	mo_032051
	mo_032200
	mo_032254
	mo_032307
	mo_032384
	mo_032415
	mo_032424
	mo_032430
	mo_032431
	mo_032441
	mo_032442
	mo_032448
	mo_032454
	mo_032463
	mo_032499
	mo_032512
	mo_032577
	mo_032581
	mo_032639
	mo_032692
	mo_032698
	mo_032714
	mo_032850
	mo_032856
	mo_032864
	mo_032881
	mo_032906
	mo_032927
	mo_032935
	mo_032968
	mo_033011
	mo_033035
	mo_033036
	mo_033037
	mo_033047
	mo_033061
	mo_033064
	mo_033072
	mo_033098
	mo_033100
	mo_033138
	mo_033209
	mo_033212
	mo_033217
	mo_033291
	mo_033297
	mo_033299
	mo_033302
	mo_033305
	mo_033356
	mo_033372
	mo_033402
	mo_033407
	mo_033499
	mo_033516
	mo_033545
	mo_033547
	mo_033576
	mo_033594
	mo_033607
	mo_033704
	mo_033707
	mo_033708
	mo_033709
	mo_033710
	mo_033859
	mo_033920
	mo_034002
	mo_034032
	mo_034047
	mo_034066
	mo_034109
	mo_034159
	mo_034182
	mo_034184
	mo_034208
	mo_034210
	mo_034211
	mo_034241
	mo_034242
	mo_034425
	mo_034442
	mo_034487
	mo_034507
	mo_034518
	mo_034590
	mo_034609
	mo_034614
	mo_034657
	mo_034662
	mo_034681
	mo_034693
	mo_034695
	mo_034703
	mo_034705
	mo_034706
	mo_034707
	mo_034708
	mo_034718
	mo_034720
	mo_034721
	mo_034723
	mo_034933
	mo_035011
	mo_035089
	mo_035095
	mo_035096
	mo_035102
	mo_035125
	mo_035138
	mo_035171
	mo_035177
	mo_035203
	mo_035204
	mo_035280
	mo_035298
	mo_035303
	mo_035322
	mo_035325
	mo_035358
	mo_035361
	mo_035394
	mo_035479
	mo_035480
	mo_035486
	mo_035490
	mo_035493
	mo_035498
	mo_035499
	mo_035500
	mo_035503
	mo_035512
	mo_035514
	mo_035521
	mo_035522
	mo_035523
	mo_035525
	mo_035526
	mo_035527
	mo_035528
	mo_035529
	mo_035530
	mo_035531
	mo_035533
	mo_035534
	mo_035535
	mo_035536
	mo_035557
	mo_035588
	mo_035646
	mo_035681
	mo_035730
	mo_035764
	mo_035796
	mo_035808
	mo_035877
	mo_035890
	mo_035896
	mo_035899
	mo_035942
	mo_035981
	mo_036047
	mo_036075
	mo_036136
	mo_036150
	mo_036154
	mo_036196
	mo_036220
	mo_036247
	mo_036292
	mo_036295
	mo_036296
	mo_036297
	mo_036299
	mo_036300
	mo_036303
	mo_036305
	mo_036316
	mo_036323
	mo_036336
	mo_036362
	mo_036384
	mo_036385
	mo_036526
	mo_036588
	mo_036589
	mo_036590
	mo_036605
	mo_036668
	mo_036701
	mo_036710
	mo_036727
	mo_036814
	mo_036832
	mo_036866
	mo_036867
	mo_036868
	mo_036875
	mo_036904
	mo_036929
	mo_036930
	mo_036987
	mo_037009
	mo_037024
	mo_037028
	mo_037053
	mo_037088
	mo_037099
	mo_037116
	mo_037117
	mo_037148
	mo_037216
	mo_037255
	mo_037271
	mo_037332
	mo_037397
	mo_037429
	mo_037436
	mo_037465
	mo_037472
	mo_037512
	mo_037540
	mo_037618
	mo_037627
	mo_037658
	mo_037709
	mo_037741
	mo_037742
	mo_037824
	mo_037852
	mo_037922
	mo_037935
	mo_037947
	mo_037950
	mo_038017
	mo_038026
	mo_038027
	mo_038029
	mo_038030
	mo_038054
	mo_038094
	mo_038098
	mo_038116
	mo_038130
	mo_038140
	mo_038199
	mo_038216
	mo_038222
	mo_038256
	mo_038257
	mo_038258
	mo_038259
	mo_038263
	mo_038264
	mo_038265
	mo_038266
	mo_038339
	mo_038345
	mo_038356
	mo_038454
	mo_038490
	mo_038548
	mo_038558
	mo_038573
	mo_038656
	mo_038658
	mo_038686
	mo_038689
	mo_038690
	mo_038694
	mo_038748
	mo_038752
	mo_038782
	mo_038871
	mo_038910
	mo_038947
	mo_038963
	mo_039058
	mo_039070
	mo_039088
	mo_039105
	mo_039110
	mo_039180
	mo_039268
	mo_039272
	mo_039327
	mo_039340
	mo_039402
	mo_039434
	mo_039438
	mo_039457
	mo_039485
	mo_039486
	mo_039537
	mo_039538
	mo_039539
	mo_039540
	mo_039541
	mo_039542
	mo_039543
	mo_039544
	mo_039545
	mo_039546
	mo_039547
	mo_039548
	mo_039568
	mo_039582
	mo_039584
	mo_039591
	mo_039593
	mo_039664
	mo_039679
	mo_039680
	mo_039693
	mo_039741
	mo_039746
	mo_039763
	mo_039766
	mo_039811
	mo_039813
	mo_039814
	mo_039815
	mo_039843
	mo_039939
	mo_039951
	mo_039983
	mo_040016
	mo_040050
	mo_040054
	mo_040082
	mo_040099
	mo_040121
	mo_040146
	mo_040160

## Sheet: Table S9
Mo (gene pairs)			Mv (gene pairs)				Mo (unique gene)		Mv (unique gene)
dup1	dup2	type	dup1	dup2	type		gene	type	gene	type
mo_000027	mo_016281	WGD	mv_000008	mv_025854	WGD		mo_000027	WGD	mv_000008	WGD
mo_000027	mo_013822	WGD	mv_000010	mv_025846	WGD		mo_000028	WGD	mv_000010	WGD
mo_000028	mo_013821	WGD	mv_000015	mv_025841	WGD		mo_000029	WGD	mv_000015	WGD
mo_000028	mo_016280	WGD	mv_000017	mv_025838	WGD		mo_000031	WGD	mv_000017	WGD
mo_000029	mo_016274	WGD	mv_000019	mv_025833	WGD		mo_000033	WGD	mv_000019	WGD
mo_000031	mo_002783	WGD	mv_000023	mv_025823	WGD		mo_000035	WGD	mv_000023	WGD
mo_000033	mo_016271	WGD	mv_000032	mv_025822	WGD		mo_000037	WGD	mv_000032	WGD
mo_000035	mo_002781	WGD	mv_000033	mv_025820	WGD		mo_000040	WGD	mv_000033	WGD
mo_000037	mo_016267	WGD	mv_000033	mv_005021	WGD		mo_000041	WGD	mv_000034	WGD
mo_000040	mo_002780	WGD	mv_000034	mv_025816	WGD		mo_000043	WGD	mv_000039	WGD
mo_000041	mo_016266	WGD	mv_000039	mv_025813	WGD		mo_000046	WGD	mv_000040	WGD
mo_000041	mo_013818	WGD	mv_000040	mv_005002	WGD		mo_000051	WGD	mv_000041	WGD
mo_000043	mo_002778	WGD	mv_000041	mv_005001	WGD		mo_000052	WGD	mv_000042	WGD
mo_000046	mo_013815	WGD	mv_000042	mv_004997	WGD		mo_000056	WGD	mv_000052	WGD
mo_000046	mo_002775	WGD	mv_000042	mv_019846	WGD		mo_000057	WGD	mv_000054	WGD
mo_000051	mo_002759	WGD	mv_000052	mv_004963	WGD		mo_000058	WGD	mv_000058	WGD
mo_000052	mo_006698	WGD	mv_000054	mv_025798	WGD		mo_000059	WGD	mv_000059	WGD
mo_000056	mo_002746	WGD	mv_000054	mv_004939	WGD		mo_000060	WGD	mv_000060	WGD
mo_000056	mo_013801	WGD	mv_000058	mv_004929	WGD		mo_000062	WGD	mv_000061	WGD
mo_000057	mo_002745	WGD	mv_000058	mv_030466	WGD		mo_000064	WGD	mv_000062	WGD
mo_000058	mo_002743	WGD	mv_000059	mv_025797	WGD		mo_000067	WGD	mv_000063	WGD
mo_000059	mo_016246	WGD	mv_000060	mv_004922	WGD		mo_000069	WGD	mv_000066	WGD
mo_000059	mo_002742	WGD	mv_000061	mv_019826	WGD		mo_000089	WGD	mv_000068	WGD
mo_000060	mo_013799	WGD	mv_000062	mv_030457	WGD		mo_000090	WGD	mv_000070	WGD
mo_000062	mo_006723	WGD	mv_000063	mv_019823	WGD		mo_000091	WGD	mv_000071	WGD
mo_000064	mo_006731	WGD	mv_000066	mv_019820	WGD		mo_000092	WGD	mv_000072	WGD
mo_000067	mo_013796	WGD	mv_000068	mv_019818	WGD		mo_000093	WGD	mv_000073	WGD
mo_000069	mo_006732	WGD	mv_000068	mv_004902	WGD		mo_000099	WGD	mv_000074	WGD
mo_000089	mo_006737	WGD	mv_000070	mv_025789	WGD		mo_000101	WGD	mv_000077	WGD
mo_000090	mo_016236	WGD	mv_000070	mv_004897	WGD		mo_000104	WGD	mv_000079	WGD
mo_000091	mo_006744	WGD	mv_000071	mv_019816	WGD		mo_000106	WGD	mv_000081	WGD
mo_000091	mo_013795	WGD	mv_000071	mv_030450	WGD		mo_000230	WGD	mv_000082	WGD
mo_000092	mo_016234	WGD	mv_000072	mv_019815	WGD		mo_000233	WGD	mv_000084	WGD
mo_000093	mo_016232	WGD	mv_000072	mv_004896	WGD		mo_000235	WGD	mv_000085	WGD
mo_000093	mo_013793	WGD	mv_000073	mv_004890	WGD		mo_000238	WGD	mv_000088	WGD
mo_000099	mo_013789	WGD	mv_000073	mv_030444	WGD		mo_000245	WGD	mv_000091	WGD
mo_000101	mo_006756	WGD	mv_000074	mv_004889	WGD		mo_000247	WGD	mv_000093	WGD
mo_000101	mo_016224	WGD	mv_000074	mv_019811	WGD		mo_000249	WGD	mv_000099	WGD
mo_000104	mo_016223	WGD	mv_000077	mv_025788	WGD		mo_000253	WGD	mv_000101	WGD
mo_000104	mo_006759	WGD	mv_000077	mv_019806	WGD		mo_000259	WGD	mv_000102	WGD
mo_000104	mo_013786	WGD	mv_000079	mv_004877	WGD		mo_000260	WGD	mv_000103	WGD
mo_000106	mo_006761	WGD	mv_000081	mv_025786	WGD		mo_000264	WGD	mv_000108	WGD
mo_000106	mo_016221	WGD	mv_000082	mv_030438	WGD		mo_000265	WGD	mv_000110	WGD
mo_000230	mo_016367	WGD	mv_000084	mv_025784	WGD		mo_000268	WGD	mv_000112	WGD
mo_000230	mo_004052	WGD	mv_000084	mv_030435	WGD		mo_000274	WGD	mv_000113	WGD
mo_000233	mo_004065	WGD	mv_000085	mv_019802	WGD		mo_000277	WGD	mv_000114	WGD
mo_000235	mo_013890	WGD	mv_000085	mv_025783	WGD		mo_000279	WGD	mv_000116	WGD
mo_000238	mo_013888	WGD	mv_000088	mv_025782	WGD		mo_000281	WGD	mv_000118	WGD
mo_000245	mo_004071	WGD	mv_000091	mv_025781	WGD		mo_000283	WGD	mv_000121	WGD
mo_000245	mo_010860	WGD	mv_000093	mv_004867	WGD		mo_000284	WGD	mv_000126	WGD
mo_000247	mo_016360	WGD	mv_000099	mv_004862	WGD		mo_000285	WGD	mv_000127	WGD
mo_000249	mo_013878	WGD	mv_000101	mv_004851	WGD		mo_000286	WGD	mv_000129	WGD
mo_000253	mo_004084	WGD	mv_000101	mv_030422	WGD		mo_000289	WGD	mv_000133	WGD
mo_000253	mo_010852	WGD	mv_000102	mv_025772	WGD		mo_000290	WGD	mv_000135	WGD
mo_000259	mo_004087	WGD	mv_000102	mv_027418	WGD		mo_000291	WGD	mv_000136	WGD
mo_000260	mo_004090	WGD	mv_000103	mv_030419	WGD		mo_000292	WGD	mv_000138	WGD
mo_000264	mo_013868	WGD	mv_000108	mv_025767	WGD		mo_000293	WGD	mv_000139	WGD
mo_000265	mo_016351	WGD	mv_000108	mv_004833	WGD		mo_000295	WGD	mv_000140	WGD
mo_000268	mo_010847	WGD	mv_000110	mv_019786	WGD		mo_000301	WGD	mv_000141	WGD
mo_000274	mo_010842	WGD	mv_000112	mv_030410	WGD		mo_000302	WGD	mv_000145	WGD
mo_000277	mo_004112	WGD	mv_000112	mv_019784	WGD		mo_000303	WGD	mv_000146	WGD
mo_000277	mo_016330	WGD	mv_000113	mv_030409	WGD		mo_000304	WGD	mv_000148	WGD
mo_000279	mo_004321	WGD	mv_000114	mv_004829	WGD		mo_000307	WGD	mv_000155	WGD
mo_000281	mo_004126	WGD	mv_000116	mv_004818	WGD		mo_000312	WGD	mv_000157	WGD
mo_000283	mo_004127	WGD	mv_000118	mv_025759	WGD		mo_000313	WGD	mv_000158	WGD
mo_000284	mo_010841	WGD	mv_000118	mv_004808	WGD		mo_000324	WGD	mv_000160	WGD
mo_000284	mo_013860	WGD	mv_000118	mv_019780	WGD		mo_000329	WGD	mv_000162	WGD
mo_000285	mo_010840	WGD	mv_000121	mv_004793	WGD		mo_000330	WGD	mv_000165	WGD
mo_000286	mo_013859	WGD	mv_000121	mv_030400	WGD		mo_000331	WGD	mv_000169	WGD
mo_000289	mo_004325	WGD	mv_000126	mv_004782	WGD		mo_000333	WGD	mv_000176	WGD
mo_000289	mo_016319	WGD	mv_000127	mv_004781	WGD		mo_000334	WGD	mv_000177	WGD
mo_000290	mo_004327	WGD	mv_000127	mv_030393	WGD		mo_000337	WGD	mv_000179	WGD
mo_000291	mo_013854	WGD	mv_000127	mv_025743	WGD		mo_000341	WGD	mv_000181	WGD
mo_000291	mo_004329	WGD	mv_000129	mv_004774	WGD		mo_000343	WGD	mv_000182	WGD
mo_000292	mo_010837	WGD	mv_000133	mv_025738	WGD		mo_000350	WGD	mv_000184	WGD
mo_000293	mo_004332	WGD	mv_000135	mv_004757	WGD		mo_000351	WGD	mv_000185	WGD
mo_000295	mo_004335	WGD	mv_000136	mv_025735	WGD		mo_000352	WGD	mv_000186	WGD
mo_000301	mo_004337	WGD	mv_000138	mv_004753	WGD		mo_000353	WGD	mv_000188	WGD
mo_000302	mo_004339	WGD	mv_000138	mv_019761	WGD		mo_000354	WGD	mv_000189	WGD
mo_000303	mo_010834	WGD	mv_000138	mv_025734	WGD		mo_000355	WGD	mv_000191	WGD
mo_000304	mo_010833	WGD	mv_000139	mv_004752	WGD		mo_000357	WGD	mv_000192	WGD
mo_000307	mo_016312	WGD	mv_000140	mv_004750	WGD		mo_000358	WGD	mv_000193	WGD
mo_000307	mo_013851	WGD	mv_000141	mv_004749	WGD		mo_000360	WGD	mv_000194	WGD
mo_000312	mo_016310	WGD	mv_000141	mv_025733	WGD		mo_000362	WGD	mv_000195	WGD
mo_000312	mo_004341	WGD	mv_000145	mv_030377	WGD		mo_000363	WGD	mv_000198	WGD
mo_000313	mo_016309	WGD	mv_000146	mv_004739	WGD		mo_000366	WGD	mv_000206	WGD
mo_000324	mo_019103	WGD	mv_000146	mv_030376	WGD		mo_000368	WGD	mv_000207	WGD
mo_000329	mo_019109	WGD	mv_000148	mv_004733	WGD		mo_000370	WGD	mv_000208	WGD
mo_000329	mo_021974	WGD	mv_000155	mv_030371	WGD		mo_000373	WGD	mv_000209	WGD
mo_000330	mo_019110	WGD	mv_000155	mv_019750	WGD		mo_000387	WGD	mv_000210	WGD
mo_000330	mo_021964	WGD	mv_000157	mv_004714	WGD		mo_000390	WGD	mv_000212	WGD
mo_000331	mo_019114	WGD	mv_000158	mv_025724	WGD		mo_000394	WGD	mv_000216	WGD
mo_000333	mo_019115	WGD	mv_000158	mv_004713	WGD		mo_000395	WGD	mv_000217	WGD
mo_000334	mo_019116	WGD	mv_000158	mv_030367	WGD		mo_000397	WGD	mv_000219	WGD
mo_000334	mo_021960	WGD	mv_000160	mv_004698	WGD		mo_000398	WGD	mv_000220	WGD
mo_000337	mo_021956	WGD	mv_000162	mv_030362	WGD		mo_000401	WGD	mv_000223	WGD
mo_000341	mo_021953	WGD	mv_000165	mv_025711	WGD		mo_000403	WGD	mv_000225	WGD
mo_000343	mo_021950	WGD	mv_000169	mv_025709	WGD		mo_000404	WGD	mv_000227	WGD
mo_000350	mo_021944	WGD	mv_000176	mv_031364	WGD		mo_000406	WGD	mv_000228	WGD
mo_000351	mo_019127	WGD	mv_000176	mv_025703	WGD		mo_000407	WGD	mv_000229	WGD
mo_000352	mo_019131	WGD	mv_000177	mv_030339	WGD		mo_000408	WGD	mv_000230	WGD
mo_000353	mo_031557	WGD	mv_000177	mv_020698	WGD		mo_000409	WGD	mv_000231	WGD
mo_000354	mo_031555	WGD	mv_000179	mv_020699	WGD		mo_000411	WGD	mv_000232	WGD
mo_000355	mo_031549	WGD	mv_000179	mv_030338	WGD		mo_000412	WGD	mv_000233	WGD
mo_000357	mo_031543	WGD	mv_000181	mv_025701	WGD		mo_000413	WGD	mv_000236	WGD
mo_000358	mo_031542	WGD	mv_000182	mv_002844	WGD		mo_000414	WGD	mv_000237	WGD
mo_000360	mo_031540	WGD	mv_000184	mv_020722	WGD		mo_000418	WGD	mv_000238	WGD
mo_000362	mo_031535	WGD	mv_000185	mv_002847	WGD		mo_000420	WGD	mv_000240	WGD
mo_000363	mo_031534	WGD	mv_000186	mv_002856	WGD		mo_000421	WGD	mv_000242	WGD
mo_000366	mo_031533	WGD	mv_000186	mv_025689	WGD		mo_000422	WGD	mv_000244	WGD
mo_000368	mo_031530	WGD	mv_000188	mv_025688	WGD		mo_000429	WGD	mv_000245	WGD
mo_000370	mo_031524	WGD	mv_000189	mv_025687	WGD		mo_000433	WGD	mv_000246	WGD
mo_000373	mo_031520	WGD	mv_000189	mv_020725	WGD		mo_000437	WGD	mv_000247	WGD
mo_000387	mo_018995	WGD	mv_000189	mv_031350	WGD		mo_000441	WGD	mv_000248	WGD
mo_000387	mo_025724	WGD	mv_000191	mv_025686	WGD		mo_000444	WGD	mv_000250	WGD
mo_000390	mo_018996	WGD	mv_000191	mv_020728	WGD		mo_000446	WGD	mv_000251	WGD
mo_000390	mo_025727	WGD	mv_000192	mv_020729	WGD		mo_000447	WGD	mv_000254	WGD
mo_000390	mo_014846	WGD	mv_000193	mv_020730	WGD		mo_000450	WGD	mv_000255	WGD
mo_000394	mo_018997	WGD	mv_000194	mv_025684	WGD		mo_000453	WGD	mv_000256	WGD
mo_000394	mo_032980	WGD	mv_000195	mv_002867	WGD		mo_000454	WGD	mv_000259	WGD
mo_000395	mo_025730	WGD	mv_000198	mv_025683	WGD		mo_000456	WGD	mv_000261	WGD
mo_000395	mo_032976	WGD	mv_000206	mv_002892	WGD		mo_000457	WGD	mv_000274	WGD
mo_000397	mo_014842	WGD	mv_000207	mv_031335	WGD		mo_000460	WGD	mv_000275	WGD
mo_000397	mo_025734	WGD	mv_000208	mv_002894	WGD		mo_000462	WGD	mv_000276	WGD
mo_000398	mo_019003	WGD	mv_000208	mv_014029	WGD		mo_000463	WGD	mv_000277	WGD
mo_000401	mo_019005	WGD	mv_000209	mv_003558	WGD		mo_000466	WGD	mv_000278	WGD
mo_000403	mo_019006	WGD	mv_000209	mv_014035	WGD		mo_000467	WGD	mv_000279	WGD
mo_000404	mo_019008	WGD	mv_000210	mv_014038	WGD		mo_000472	WGD	mv_000282	WGD
mo_000406	mo_019012	WGD	mv_000210	mv_003556	WGD		mo_000476	WGD	mv_000284	WGD
mo_000406	mo_025736	WGD	mv_000212	mv_003548	WGD		mo_000478	WGD	mv_000286	WGD
mo_000407	mo_019013	WGD	mv_000216	mv_025665	WGD		mo_000479	WGD	mv_000289	WGD
mo_000408	mo_019014	WGD	mv_000216	mv_031326	WGD		mo_000483	WGD	mv_000290	WGD
mo_000409	mo_019015	WGD	mv_000216	mv_027515	WGD		mo_000484	WGD	mv_000291	WGD
mo_000411	mo_032969	WGD	mv_000217	mv_014048	WGD		mo_000488	WGD	mv_000293	WGD
mo_000411	mo_025737	WGD	mv_000217	mv_003541	WGD		mo_000489	WGD	mv_000294	WGD
mo_000412	mo_032968	WGD	mv_000217	mv_002890	WGD		mo_000491	WGD	mv_000296	WGD
mo_000412	mo_019017	WGD	mv_000219	mv_014050	WGD		mo_000492	WGD	mv_000297	WGD
mo_000413	mo_014836	WGD	mv_000219	mv_031324	WGD		mo_000493	WGD	mv_000298	WGD
mo_000414	mo_032967	WGD	mv_000220	mv_003537	WGD		mo_000496	WGD	mv_000305	WGD
mo_000418	mo_019019	WGD	mv_000220	mv_002920	WGD		mo_000497	WGD	mv_000306	WGD
mo_000420	mo_019027	WGD	mv_000223	mv_003525	WGD		mo_000498	WGD	mv_000307	WGD
mo_000420	mo_025741	WGD	mv_000225	mv_003524	WGD		mo_000501	WGD	mv_000308	WGD
mo_000420	mo_032965	WGD	mv_000227	mv_020678	WGD		mo_000503	WGD	mv_000309	WGD
mo_000421	mo_025742	WGD	mv_000227	mv_002932	WGD		mo_000505	WGD	mv_000310	WGD
mo_000422	mo_019028	WGD	mv_000227	mv_009360	WGD		mo_000506	WGD	mv_000313	WGD
mo_000429	mo_014831	WGD	mv_000228	mv_003523	WGD		mo_000509	WGD	mv_000316	WGD
mo_000429	mo_025743	WGD	mv_000228	mv_020677	WGD		mo_000510	WGD	mv_000318	WGD
mo_000429	mo_032963	WGD	mv_000228	mv_014063	WGD		mo_000511	WGD	mv_000319	WGD
mo_000429	mo_019031	WGD	mv_000228	mv_031321	WGD		mo_000513	WGD	mv_000321	WGD
mo_000433	mo_032962	WGD	mv_000229	mv_014065	WGD		mo_000514	WGD	mv_000325	WGD
mo_000433	mo_019032	WGD	mv_000229	mv_003422	WGD		mo_000515	WGD	mv_000327	WGD
mo_000437	mo_019034	WGD	mv_000230	mv_003522	WGD		mo_000517	WGD	mv_000328	WGD
mo_000441	mo_014826	WGD	mv_000231	mv_020673	WGD		mo_000521	WGD	mv_000329	WGD
mo_000441	mo_025750	WGD	mv_000232	mv_020672	WGD		mo_000532	WGD	mv_000333	WGD
mo_000444	mo_019040	WGD	mv_000232	mv_014068	WGD		mo_000533	WGD	mv_000335	WGD
mo_000446	mo_019041	WGD	mv_000233	mv_003517	WGD		mo_000534	WGD	mv_000336	WGD
mo_000446	mo_025751	WGD	mv_000233	mv_009353	WGD		mo_000536	WGD	mv_000337	WGD
mo_000447	mo_019043	WGD	mv_000236	mv_009346	WGD		mo_000538	WGD	mv_000339	WGD
mo_000450	mo_019045	WGD	mv_000237	mv_003514	WGD		mo_000545	WGD	mv_000340	WGD
mo_000453	mo_039703	WGD	mv_000238	mv_003512	WGD		mo_000547	WGD	mv_000341	WGD
mo_000454	mo_039778	WGD	mv_000240	mv_014082	WGD		mo_000551	WGD	mv_000343	WGD
mo_000454	mo_025757	WGD	mv_000240	mv_009344	WGD		mo_000555	WGD	mv_000344	WGD
mo_000456	mo_019054	WGD	mv_000242	mv_003503	WGD		mo_000557	WGD	mv_000346	WGD
mo_000457	mo_019057	WGD	mv_000244	mv_003502	WGD		mo_000558	WGD	mv_000353	WGD
mo_000460	mo_019070	WGD	mv_000245	mv_003501	WGD		mo_000560	WGD	mv_000354	WGD
mo_000462	mo_019072	WGD	mv_000245	mv_002950	WGD		mo_000561	WGD	mv_000356	WGD
mo_000463	mo_019077	WGD	mv_000246	mv_003496	WGD		mo_000562	WGD	mv_000360	WGD
mo_000466	mo_014822	WGD	mv_000247	mv_009335	WGD		mo_000564	WGD	mv_000362	WGD
mo_000466	mo_025773	WGD	mv_000248	mv_003492	WGD		mo_000565	WGD	mv_000365	WGD
mo_000467	mo_025774	WGD	mv_000248	mv_009329	WGD		mo_000567	WGD	mv_000367	WGD
mo_000472	mo_019089	WGD	mv_000248	mv_031311	WGD		mo_000575	WGD	mv_000369	WGD
mo_000476	mo_019091	WGD	mv_000250	mv_003490	WGD		mo_000577	WGD	mv_000375	WGD
mo_000476	mo_014804	WGD	mv_000250	mv_014184	WGD		mo_000579	WGD	mv_000377	WGD
mo_000476	mo_025779	WGD	mv_000250	mv_003437	WGD		mo_000580	WGD	mv_000380	WGD
mo_000478	mo_019095	WGD	mv_000250	mv_002973	WGD		mo_000582	WGD	mv_000385	WGD
mo_000479	mo_019096	WGD	mv_000251	mv_002975	WGD		mo_000584	WGD	mv_000387	WGD
mo_000483	mo_025585	WGD	mv_000251	mv_014105	WGD		mo_000585	WGD	mv_000388	WGD
mo_000483	mo_013568	WGD	mv_000254	mv_020657	WGD		mo_000588	WGD	mv_000392	WGD
mo_000484	mo_031490	WGD	mv_000255	mv_003485	WGD		mo_000589	WGD	mv_000394	WGD
mo_000488	mo_031485	WGD	mv_000255	mv_014178	WGD		mo_000595	WGD	mv_000396	WGD
mo_000488	mo_025588	WGD	mv_000256	mv_020655	WGD		mo_000596	WGD	mv_000397	WGD
mo_000489	mo_024383	WGD	mv_000256	mv_031307	WGD		mo_000597	WGD	mv_000398	WGD
mo_000489	mo_006486	WGD	mv_000259	mv_002994	WGD		mo_000598	WGD	mv_000399	WGD
mo_000491	mo_031484	WGD	mv_000261	mv_003482	WGD		mo_000599	WGD	mv_000400	WGD
mo_000491	mo_025591	WGD	mv_000274	mv_003468	WGD		mo_000600	WGD	mv_000401	WGD
mo_000492	mo_031483	WGD	mv_000275	mv_003019	WGD		mo_000601	WGD	mv_000404	WGD
mo_000493	mo_031482	WGD	mv_000275	mv_020645	WGD		mo_000615	WGD	mv_000405	WGD
mo_000496	mo_013562	WGD	mv_000276	mv_003020	WGD		mo_000643	WGD	mv_000412	WGD
mo_000497	mo_025592	WGD	mv_000277	mv_014135	WGD		mo_000649	WGD	mv_000414	WGD
mo_000498	mo_031475	WGD	mv_000278	mv_003465	WGD		mo_000655	WGD	mv_000415	WGD
mo_000498	mo_025594	WGD	mv_000278	mv_014139	WGD		mo_000661	WGD	mv_000417	WGD
mo_000501	mo_031470	WGD	mv_000279	mv_003462	WGD		mo_000663	WGD	mv_000418	WGD
mo_000501	mo_006499	WGD	mv_000279	mv_014148	WGD		mo_000665	WGD	mv_000419	WGD
mo_000501	mo_024396	WGD	mv_000282	mv_003458	WGD		mo_000666	WGD	mv_000421	WGD
mo_000503	mo_031468	WGD	mv_000284	mv_003456	WGD		mo_000668	WGD	mv_000423	WGD
mo_000505	mo_006500	WGD	mv_000284	mv_020636	WGD		mo_000669	WGD	mv_000426	WGD
mo_000506	mo_025601	WGD	mv_000286	mv_003442	WGD		mo_000671	WGD	mv_000427	WGD
mo_000509	mo_025602	WGD	mv_000289	mv_014175	WGD		mo_000674	WGD	mv_000428	WGD
mo_000509	mo_031466	WGD	mv_000290	mv_003447	WGD		mo_000677	WGD	mv_000431	WGD
mo_000510	mo_013554	WGD	mv_000291	mv_014172	WGD		mo_000681	WGD	mv_000436	WGD
mo_000510	mo_006502	WGD	mv_000293	mv_003448	WGD		mo_000684	WGD	mv_000438	WGD
mo_000511	mo_031462	WGD	mv_000294	mv_003450	WGD		mo_000685	WGD	mv_000439	WGD
mo_000511	mo_013553	WGD	mv_000294	mv_003070	WGD		mo_000688	WGD	mv_000443	WGD
mo_000513	mo_031460	WGD	mv_000296	mv_003452	WGD		mo_000691	WGD	mv_000444	WGD
mo_000514	mo_031455	WGD	mv_000297	mv_020593	WGD		mo_000692	WGD	mv_000447	WGD
mo_000514	mo_025606	WGD	mv_000297	mv_014186	WGD		mo_000696	WGD	mv_000448	WGD
mo_000515	mo_024398	WGD	mv_000298	mv_003093	WGD		mo_000701	WGD	mv_000451	WGD
mo_000517	mo_031452	WGD	mv_000305	mv_014193	WGD		mo_000702	WGD	mv_000452	WGD
mo_000517	mo_013546	WGD	mv_000305	mv_020588	WGD		mo_000703	WGD	mv_000453	WGD
mo_000521	mo_024418	WGD	mv_000305	mv_003098	WGD		mo_000704	WGD	mv_000455	WGD
mo_000532	mo_031450	WGD	mv_000306	mv_003431	WGD		mo_000705	WGD	mv_000457	WGD
mo_000532	mo_024421	WGD	mv_000306	mv_003101	WGD		mo_000706	WGD	mv_000458	WGD
mo_000533	mo_013545	WGD	mv_000307	mv_020582	WGD		mo_000709	WGD	mv_000461	WGD
mo_000534	mo_013541	WGD	mv_000307	mv_003102	WGD		mo_000711	WGD	mv_000466	WGD
mo_000534	mo_025612	WGD	mv_000308	mv_014203	WGD		mo_000712	WGD	mv_000469	WGD
mo_000534	mo_006513	WGD	mv_000309	mv_003426	WGD		mo_000715	WGD	mv_000471	WGD
mo_000536	mo_031445	WGD	mv_000310	mv_003425	WGD		mo_000718	WGD	mv_000472	WGD
mo_000536	mo_025615	WGD	mv_000310	mv_020575	WGD		mo_000720	WGD	mv_000473	WGD
mo_000538	mo_031443	WGD	mv_000313	mv_003110	WGD		mo_000725	WGD	mv_000474	WGD
mo_000538	mo_025617	WGD	mv_000313	mv_003423	WGD		mo_000727	WGD	mv_000476	WGD
mo_000545	mo_025621	WGD	mv_000313	mv_014212	WGD		mo_000728	WGD	mv_000484	WGD
mo_000547	mo_031435	WGD	mv_000316	mv_020574	WGD		mo_000729	WGD	mv_000486	WGD
mo_000551	mo_025625	WGD	mv_000318	mv_003420	WGD		mo_000731	WGD	mv_000493	WGD
mo_000555	mo_031386	WGD	mv_000318	mv_002921	WGD		mo_000733	WGD	mv_000497	WGD
mo_000555	mo_025630	WGD	mv_000318	mv_014052	WGD		mo_000734	WGD	mv_000504	WGD
mo_000557	mo_031387	WGD	mv_000319	mv_003418	WGD		mo_000735	WGD	mv_000506	WGD
mo_000558	mo_040020	WGD	mv_000321	mv_003415	WGD		mo_000736	WGD	mv_000513	WGD
mo_000560	mo_031388	WGD	mv_000325	mv_003410	WGD		mo_000738	WGD	mv_000518	WGD
mo_000561	mo_040021	WGD	mv_000325	mv_010332	WGD		mo_000740	WGD	mv_000521	WGD
mo_000562	mo_031390	WGD	mv_000327	mv_003409	WGD		mo_000742	WGD	mv_000523	WGD
mo_000564	mo_031392	WGD	mv_000327	mv_014040	WGD		mo_000745	WGD	mv_000532	WGD
mo_000565	mo_025633	WGD	mv_000328	mv_003407	WGD		mo_000748	WGD	mv_000533	WGD
mo_000567	mo_031400	WGD	mv_000329	mv_003406	WGD		mo_000749	WGD	mv_000534	WGD
mo_000575	mo_025646	WGD	mv_000329	mv_014036	WGD		mo_000754	WGD	mv_000535	WGD
mo_000575	mo_031412	WGD	mv_000333	mv_003405	WGD		mo_000758	WGD	mv_000536	WGD
mo_000577	mo_031413	WGD	mv_000333	mv_020558	WGD		mo_000760	WGD	mv_000537	WGD
mo_000579	mo_031414	WGD	mv_000335	mv_003399	WGD		mo_000765	WGD	mv_000538	WGD
mo_000579	mo_025650	WGD	mv_000335	mv_002888	WGD		mo_000766	WGD	mv_000540	WGD
mo_000580	mo_031415	WGD	mv_000336	mv_003397	WGD		mo_000768	WGD	mv_000545	WGD
mo_000582	mo_031417	WGD	mv_000336	mv_002886	WGD		mo_000772	WGD	mv_000546	WGD
mo_000584	mo_031419	WGD	mv_000337	mv_003394	WGD		mo_000775	WGD	mv_000547	WGD
mo_000585	mo_031421	WGD	mv_000337	mv_020548	WGD		mo_000777	WGD	mv_000550	WGD
mo_000588	mo_031423	WGD	mv_000339	mv_010305	WGD		mo_000780	WGD	mv_000551	WGD
mo_000589	mo_025654	WGD	mv_000340	mv_003392	WGD		mo_000782	WGD	mv_000553	WGD
mo_000595	mo_031432	WGD	mv_000340	mv_002880	WGD		mo_000788	WGD	mv_000556	WGD
mo_000596	mo_025662	WGD	mv_000341	mv_010303	WGD		mo_000790	WGD	mv_000563	WGD
mo_000597	mo_031379	WGD	mv_000343	mv_010296	WGD		mo_000797	WGD	mv_000564	WGD
mo_000598	mo_031372	WGD	mv_000344	mv_003389	WGD		mo_000798	WGD	mv_000565	WGD
mo_000599	mo_031367	WGD	mv_000344	mv_010295	WGD		mo_000800	WGD	mv_000568	WGD
mo_000599	mo_025667	WGD	mv_000346	mv_003388	WGD		mo_000802	WGD	mv_000570	WGD
mo_000600	mo_031364	WGD	mv_000346	mv_010284	WGD		mo_000804	WGD	mv_000571	WGD
mo_000601	mo_031363	WGD	mv_000353	mv_026271	WGD		mo_000806	WGD	mv_000572	WGD
mo_000615	mo_031348	WGD	mv_000354	mv_017999	WGD		mo_000807	WGD	mv_000575	WGD
mo_000643	mo_024200	WGD	mv_000356	mv_017997	WGD		mo_000808	WGD	mv_000578	WGD
mo_000649	mo_019411	WGD	mv_000360	mv_026269	WGD		mo_000810	WGD	mv_000579	WGD
mo_000655	mo_019417	WGD	mv_000362	mv_017987	WGD		mo_000811	WGD	mv_000580	WGD
mo_000661	mo_024193	WGD	mv_000365	mv_000949	WGD		mo_000812	WGD	mv_000582	WGD
mo_000663	mo_024192	WGD	mv_000367	mv_026265	WGD		mo_000813	WGD	mv_000583	WGD
mo_000665	mo_024191	WGD	mv_000369	mv_017972	WGD		mo_000817	WGD	mv_000585	WGD
mo_000666	mo_019424	WGD	mv_000369	mv_000950	WGD		mo_000820	WGD	mv_000586	WGD
mo_000666	mo_024190	WGD	mv_000375	mv_000955	WGD		mo_000821	WGD	mv_000588	WGD
mo_000668	mo_019425	WGD	mv_000377	mv_017967	WGD		mo_000822	WGD	mv_000589	WGD
mo_000669	mo_019426	WGD	mv_000380	mv_002682	WGD		mo_000824	WGD	mv_000590	WGD
mo_000671	mo_024184	WGD	mv_000385	mv_002677	WGD		mo_000845	WGD	mv_000594	WGD
mo_000674	mo_019428	WGD	mv_000387	mv_026264	WGD		mo_000847	WGD	mv_000598	WGD
mo_000677	mo_024183	WGD	mv_000388	mv_017944	WGD		mo_000849	WGD	mv_000602	WGD
mo_000681	mo_024182	WGD	mv_000392	mv_017942	WGD		mo_000856	WGD	mv_000604	WGD
mo_000681	mo_019430	WGD	mv_000394	mv_026262	WGD		mo_000858	WGD	mv_000606	WGD
mo_000684	mo_024178	WGD	mv_000394	mv_002674	WGD		mo_000860	WGD	mv_000607	WGD
mo_000685	mo_024172	WGD	mv_000396	mv_002671	WGD		mo_000862	WGD	mv_000608	WGD
mo_000685	mo_019433	WGD	mv_000397	mv_002668	WGD		mo_000866	WGD	mv_000611	WGD
mo_000688	mo_019435	WGD	mv_000397	mv_030911	WGD		mo_000871	WGD	mv_000613	WGD
mo_000691	mo_019437	WGD	mv_000397	mv_000965	WGD		mo_000872	WGD	mv_000616	WGD
mo_000691	mo_024170	WGD	mv_000397	mv_017936	WGD		mo_000875	WGD	mv_000617	WGD
mo_000692	mo_019438	WGD	mv_000398	mv_026257	WGD		mo_000876	WGD	mv_000618	WGD
mo_000696	mo_024166	WGD	mv_000398	mv_000967	WGD		mo_000877	WGD	mv_000620	WGD
mo_000696	mo_019439	WGD	mv_000398	mv_017933	WGD		mo_000880	WGD	mv_000622	WGD
mo_000701	mo_034015	WGD	mv_000399	mv_026256	WGD		mo_000882	WGD	mv_000626	WGD
mo_000701	mo_019441	WGD	mv_000399	mv_030907	WGD		mo_000883	WGD	mv_000628	WGD
mo_000702	mo_019442	WGD	mv_000399	mv_000968	WGD		mo_000885	WGD	mv_000629	WGD
mo_000702	mo_024162	WGD	mv_000399	mv_017932	WGD		mo_000886	WGD	mv_000631	WGD
mo_000703	mo_019444	WGD	mv_000400	mv_030906	WGD		mo_000887	WGD	mv_000636	WGD
mo_000704	mo_024159	WGD	mv_000401	mv_017931	WGD		mo_000890	WGD	mv_000637	WGD
mo_000705	mo_024157	WGD	mv_000404	mv_026255	WGD		mo_000891	WGD	mv_000638	WGD
mo_000706	mo_034007	WGD	mv_000405	mv_000971	WGD		mo_000892	WGD	mv_000641	WGD
mo_000709	mo_024152	WGD	mv_000412	mv_030898	WGD		mo_000894	WGD	mv_000646	WGD
mo_000709	mo_034000	WGD	mv_000414	mv_000979	WGD		mo_000896	WGD	mv_000647	WGD
mo_000711	mo_033997	WGD	mv_000414	mv_026249	WGD		mo_000897	WGD	mv_000652	WGD
mo_000712	mo_033996	WGD	mv_000415	mv_026248	WGD		mo_000900	WGD	mv_000653	WGD
mo_000715	mo_024151	WGD	mv_000417	mv_002646	WGD		mo_000901	WGD	mv_000654	WGD
mo_000718	mo_033993	WGD	mv_000418	mv_002645	WGD		mo_000906	WGD	mv_000657	WGD
mo_000720	mo_024149	WGD	mv_000419	mv_002642	WGD		mo_000907	WGD	mv_000660	WGD
mo_000725	mo_027444	WGD	mv_000421	mv_002630	WGD		mo_000908	WGD	mv_000662	WGD
mo_000725	mo_024147	WGD	mv_000423	mv_026244	WGD		mo_000909	WGD	mv_000664	WGD
mo_000727	mo_024146	WGD	mv_000423	mv_002628	WGD		mo_000910	WGD	mv_000667	WGD
mo_000728	mo_019224	WGD	mv_000426	mv_030885	WGD		mo_000911	WGD	mv_000670	WGD
mo_000729	mo_027445	WGD	mv_000427	mv_026243	WGD		mo_000912	WGD	mv_000672	WGD
mo_000729	mo_019226	WGD	mv_000428	mv_026242	WGD		mo_000914	WGD	mv_000673	WGD
mo_000729	mo_024145	WGD	mv_000431	mv_026241	WGD		mo_000916	WGD	mv_000674	WGD
mo_000731	mo_019228	WGD	mv_000436	mv_026238	WGD		mo_000919	WGD	mv_000675	WGD
mo_000731	mo_027447	WGD	mv_000438	mv_002608	WGD		mo_000921	WGD	mv_000677	WGD
mo_000733	mo_027449	WGD	mv_000438	mv_030881	WGD		mo_000923	WGD	mv_000679	WGD
mo_000734	mo_012210	WGD	mv_000439	mv_026237	WGD		mo_000924	WGD	mv_000680	WGD
mo_000734	mo_029454	WGD	mv_000443	mv_030868	WGD		mo_000925	WGD	mv_000683	WGD
mo_000735	mo_019235	WGD	mv_000444	mv_030865	WGD		mo_000928	WGD	mv_000684	WGD
mo_000736	mo_027454	WGD	mv_000447	mv_030860	WGD		mo_000937	WGD	mv_000685	WGD
mo_000736	mo_029444	WGD	mv_000448	mv_026233	WGD		mo_000940	WGD	mv_000686	WGD
mo_000738	mo_027455	WGD	mv_000451	mv_030854	WGD		mo_000943	WGD	mv_000688	WGD
mo_000740	mo_019236	WGD	mv_000452	mv_026231	WGD		mo_000944	WGD	mv_000689	WGD
mo_000742	mo_012219	WGD	mv_000453	mv_002589	WGD		mo_000947	WGD	mv_000693	WGD
mo_000745	mo_029437	WGD	mv_000455	mv_002584	WGD		mo_000948	WGD	mv_000696	WGD
mo_000748	mo_012224	WGD	mv_000457	mv_026225	WGD		mo_000950	WGD	mv_000700	WGD
mo_000748	mo_029434	WGD	mv_000457	mv_002581	WGD		mo_000951	WGD	mv_000713	WGD
mo_000749	mo_012230	WGD	mv_000458	mv_026223	WGD		mo_000952	WGD	mv_000732	WGD
mo_000749	mo_029426	WGD	mv_000461	mv_026221	WGD		mo_000954	WGD	mv_000735	WGD
mo_000754	mo_029422	WGD	mv_000461	mv_030845	WGD		mo_000957	WGD	mv_000744	WGD
mo_000754	mo_012240	WGD	mv_000466	mv_002568	WGD		mo_000959	WGD	mv_000750	WGD
mo_000758	mo_034464	WGD	mv_000469	mv_002563	WGD		mo_000962	WGD	mv_000753	WGD
mo_000758	mo_012244	WGD	mv_000471	mv_002561	WGD		mo_000963	WGD	mv_000754	WGD
mo_000758	mo_029414	WGD	mv_000472	mv_026215	WGD		mo_000964	WGD	mv_000755	WGD
mo_000760	mo_019251	WGD	mv_000472	mv_030828	WGD		mo_000965	WGD	mv_000758	WGD
mo_000760	mo_034465	WGD	mv_000473	mv_030823	WGD		mo_000966	WGD	mv_000759	WGD
mo_000765	mo_034472	WGD	mv_000473	mv_002557	WGD		mo_000971	WGD	mv_000760	WGD
mo_000766	mo_034473	WGD	mv_000474	mv_026210	WGD		mo_000972	WGD	mv_000762	WGD
mo_000768	mo_034474	WGD	mv_000476	mv_026209	WGD		mo_000977	WGD	mv_000766	WGD
mo_000772	mo_034478	WGD	mv_000484	mv_002550	WGD		mo_000979	WGD	mv_000767	WGD
mo_000772	mo_004015	WGD	mv_000486	mv_002549	WGD		mo_000981	WGD	mv_000768	WGD
mo_000775	mo_034479	WGD	mv_000493	mv_002525	WGD		mo_000982	WGD	mv_000770	WGD
mo_000777	mo_034480	WGD	mv_000497	mv_002523	WGD		mo_000985	WGD	mv_000771	WGD
mo_000777	mo_034376	WGD	mv_000504	mv_002508	WGD		mo_000987	WGD	mv_000772	WGD
mo_000780	mo_004021	WGD	mv_000506	mv_002507	WGD		mo_000988	WGD	mv_000773	WGD
mo_000782	mo_019272	WGD	mv_000513	mv_002495	WGD		mo_000990	WGD	mv_000776	WGD
mo_000782	mo_012252	WGD	mv_000518	mv_026182	WGD		mo_000991	WGD	mv_000779	WGD
mo_000788	mo_034391	WGD	mv_000521	mv_002479	WGD		mo_000992	WGD	mv_000787	WGD
mo_000788	mo_019281	WGD	mv_000523	mv_002478	WGD		mo_000994	WGD	mv_000789	WGD
mo_000790	mo_023003	WGD	mv_000532	mv_002467	WGD		mo_000996	WGD	mv_000793	WGD
mo_000790	mo_004030	WGD	mv_000533	mv_002463	WGD		mo_000997	WGD	mv_000796	WGD
mo_000797	mo_034393	WGD	mv_000534	mv_030680	WGD		mo_000999	WGD	mv_000802	WGD
mo_000798	mo_019286	WGD	mv_000535	mv_026170	WGD		mo_001003	WGD	mv_000805	WGD
mo_000800	mo_012261	WGD	mv_000536	mv_026169	WGD		mo_001009	WGD	mv_000807	WGD
mo_000802	mo_022989	WGD	mv_000537	mv_002301	WGD		mo_001014	WGD	mv_000808	WGD
mo_000804	mo_022988	WGD	mv_000538	mv_002310	WGD		mo_001015	WGD	mv_000809	WGD
mo_000804	mo_012263	WGD	mv_000538	mv_030681	WGD		mo_001016	WGD	mv_000814	WGD
mo_000806	mo_034396	WGD	mv_000540	mv_002318	WGD		mo_001017	WGD	mv_000832	WGD
mo_000807	mo_022983	WGD	mv_000545	mv_030685	WGD		mo_001019	WGD	mv_000833	WGD
mo_000808	mo_019294	WGD	mv_000546	mv_002322	WGD		mo_001021	WGD	mv_000835	WGD
mo_000808	mo_022982	WGD	mv_000547	mv_002324	WGD		mo_001025	WGD	mv_000837	WGD
mo_000808	mo_012267	WGD	mv_000550	mv_002345	WGD		mo_001029	WGD	mv_000839	WGD
mo_000810	mo_034397	WGD	mv_000550	mv_026162	WGD		mo_001030	WGD	mv_000840	WGD
mo_000811	mo_034398	WGD	mv_000551	mv_002349	WGD		mo_001032	WGD	mv_000842	WGD
mo_000811	mo_004042	WGD	mv_000551	mv_030695	WGD		mo_001033	WGD	mv_000844	WGD
mo_000812	mo_034399	WGD	mv_000553	mv_026158	WGD		mo_001036	WGD	mv_000846	WGD
mo_000812	mo_022974	WGD	mv_000553	mv_002352	WGD		mo_001037	WGD	mv_000847	WGD
mo_000812	mo_019300	WGD	mv_000553	mv_030697	WGD		mo_001040	WGD	mv_000852	WGD
mo_000813	mo_022971	WGD	mv_000556	mv_026157	WGD		mo_001047	WGD	mv_000855	WGD
mo_000813	mo_019302	WGD	mv_000556	mv_002353	WGD		mo_001049	WGD	mv_000859	WGD
mo_000813	mo_004043	WGD	mv_000563	mv_030700	WGD		mo_001051	WGD	mv_000875	WGD
mo_000817	mo_004044	WGD	mv_000564	mv_026149	WGD		mo_001052	WGD	mv_000876	WGD
mo_000817	mo_019303	WGD	mv_000565	mv_002366	WGD		mo_001054	WGD	mv_000877	WGD
mo_000820	mo_019306	WGD	mv_000568	mv_026146	WGD		mo_001055	WGD	mv_000880	WGD
mo_000821	mo_004046	WGD	mv_000570	mv_002380	WGD		mo_001056	WGD	mv_000883	WGD
mo_000822	mo_019312	WGD	mv_000571	mv_026145	WGD		mo_001057	WGD	mv_000886	WGD
mo_000824	mo_019314	WGD	mv_000572	mv_026143	WGD		mo_001059	WGD	mv_000888	WGD
mo_000845	mo_019317	WGD	mv_000575	mv_002386	WGD		mo_001061	WGD	mv_000891	WGD
mo_000847	mo_019319	WGD	mv_000575	mv_030709	WGD		mo_001067	WGD	mv_000892	WGD
mo_000849	mo_019320	WGD	mv_000578	mv_030717	WGD		mo_001080	WGD	mv_000893	WGD
mo_000856	mo_019323	WGD	mv_000578	mv_002391	WGD		mo_001081	WGD	mv_000899	WGD
mo_000858	mo_027533	WGD	mv_000579	mv_030720	WGD		mo_001087	WGD	mv_000900	WGD
mo_000860	mo_017335	WGD	mv_000579	mv_002396	WGD		mo_001089	WGD	mv_000912	WGD
mo_000860	mo_024937	WGD	mv_000580	mv_002403	WGD		mo_001092	WGD	mv_000914	WGD
mo_000862	mo_019325	WGD	mv_000580	mv_030721	WGD		mo_001096	WGD	mv_000922	WGD
mo_000866	mo_027535	WGD	mv_000582	mv_002409	WGD		mo_001097	WGD	mv_000926	WGD
mo_000866	mo_019330	WGD	mv_000583	mv_030723	WGD		mo_001100	WGD	mv_000927	WGD
mo_000871	mo_017336	WGD	mv_000583	mv_002412	WGD		mo_001111	WGD	mv_000936	WGD
mo_000872	mo_036764	WGD	mv_000583	mv_026137	WGD		mo_001117	WGD	mv_000937	WGD
mo_000875	mo_001940	WGD	mv_000585	mv_002413	WGD		mo_001126	WGD	mv_000939	WGD
mo_000876	mo_001941	WGD	mv_000586	mv_002416	WGD		mo_001127	WGD	mv_000940	WGD
mo_000877	mo_017344	WGD	mv_000586	mv_030725	WGD		mo_001129	WGD	mv_000941	WGD
mo_000877	mo_024924	WGD	mv_000588	mv_026134	WGD		mo_001130	WGD	mv_000943	WGD
mo_000880	mo_001946	WGD	mv_000588	mv_002419	WGD		mo_001131	WGD	mv_000946	WGD
mo_000882	mo_019341	WGD	mv_000589	mv_002420	WGD		mo_001133	WGD	mv_000947	WGD
mo_000883	mo_017343	WGD	mv_000590	mv_026130	WGD		mo_001136	WGD	mv_000950	WGD
mo_000885	mo_019346	WGD	mv_000594	mv_026127	WGD		mo_001138	WGD	mv_000951	WGD
mo_000885	mo_027540	WGD	mv_000594	mv_002430	WGD		mo_001142	WGD	mv_000953	WGD
mo_000886	mo_019348	WGD	mv_000598	mv_026121	WGD		mo_001143	WGD	mv_000962	WGD
mo_000887	mo_017348	WGD	mv_000598	mv_002449	WGD		mo_001144	WGD	mv_000965	WGD
mo_000890	mo_036755	WGD	mv_000602	mv_002455	WGD		mo_001152	WGD	mv_000967	WGD
mo_000891	mo_017339	WGD	mv_000604	mv_002460	WGD		mo_001155	WGD	mv_000968	WGD
mo_000892	mo_017351	WGD	mv_000606	mv_002288	WGD		mo_001157	WGD	mv_000969	WGD
mo_000892	mo_001953	WGD	mv_000606	mv_026114	WGD		mo_001160	WGD	mv_000970	WGD
mo_000892	mo_038415	WGD	mv_000607	mv_002283	WGD		mo_001161	WGD	mv_000972	WGD
mo_000894	mo_017354	WGD	mv_000607	mv_030671	WGD		mo_001162	WGD	mv_000973	WGD
mo_000896	mo_019358	WGD	mv_000608	mv_026112	WGD		mo_001163	WGD	mv_000974	WGD
mo_000897	mo_027543	WGD	mv_000611	mv_002278	WGD		mo_001164	WGD	mv_000975	WGD
mo_000897	mo_038412	WGD	mv_000611	mv_026111	WGD		mo_001165	WGD	mv_000976	WGD
mo_000900	mo_038409	WGD	mv_000613	mv_002277	WGD		mo_001166	WGD	mv_000978	WGD
mo_000901	mo_017359	WGD	mv_000616	mv_002271	WGD		mo_001168	WGD	mv_000981	WGD
mo_000906	mo_017330	WGD	mv_000617	mv_026107	WGD		mo_001169	WGD	mv_000983	WGD
mo_000907	mo_005732	WGD	mv_000618	mv_026106	WGD		mo_001172	WGD	mv_000985	WGD
mo_000908	mo_027551	WGD	mv_000620	mv_002269	WGD		mo_001174	WGD	mv_000992	WGD
mo_000908	mo_038408	WGD	mv_000622	mv_002267	WGD		mo_001178	WGD	mv_001040	WGD
mo_000908	mo_017329	WGD	mv_000626	mv_026102	WGD		mo_001179	WGD	mv_001043	WGD
mo_000909	mo_017328	WGD	mv_000626	mv_002255	WGD		mo_001180	WGD	mv_001045	WGD
mo_000910	mo_017327	WGD	mv_000628	mv_026101	WGD		mo_001194	WGD	mv_001051	WGD
mo_000911	mo_005739	WGD	mv_000628	mv_002249	WGD		mo_001195	WGD	mv_001055	WGD
mo_000911	mo_036736	WGD	mv_000629	mv_026100	WGD		mo_001200	WGD	mv_001062	WGD
mo_000912	mo_001961	WGD	mv_000631	mv_002243	WGD		mo_001201	WGD	mv_001067	WGD
mo_000912	mo_024905	WGD	mv_000631	mv_026099	WGD		mo_001203	WGD	mv_001069	WGD
mo_000914	mo_017313	WGD	mv_000631	mv_030659	WGD		mo_001204	WGD	mv_001072	WGD
mo_000914	mo_038402	WGD	mv_000636	mv_026096	WGD		mo_001206	WGD	mv_001077	WGD
mo_000914	mo_024900	WGD	mv_000636	mv_030651	WGD		mo_001207	WGD	mv_001080	WGD
mo_000916	mo_038400	WGD	mv_000637	mv_026094	WGD		mo_001208	WGD	mv_001085	WGD
mo_000916	mo_001962	WGD	mv_000637	mv_002227	WGD		mo_001211	WGD	mv_001086	WGD
mo_000916	mo_024898	WGD	mv_000638	mv_002225	WGD		mo_001218	WGD	mv_001088	WGD
mo_000919	mo_040148	WGD	mv_000641	mv_001115	WGD		mo_001224	WGD	mv_001091	WGD
mo_000919	mo_005752	WGD	mv_000646	mv_002205	WGD		mo_001225	WGD	mv_001092	WGD
mo_000921	mo_036727	WGD	mv_000647	mv_002202	WGD		mo_001229	WGD	mv_001096	WGD
mo_000921	mo_005762	WGD	mv_000647	mv_030640	WGD		mo_001230	WGD	mv_001103	WGD
mo_000923	mo_027557	WGD	mv_000652	mv_002192	WGD		mo_001233	WGD	mv_001104	WGD
mo_000923	mo_038390	WGD	mv_000652	mv_026093	WGD		mo_001235	WGD	mv_001106	WGD
mo_000924	mo_027559	WGD	mv_000653	mv_030634	WGD		mo_001236	WGD	mv_001109	WGD
mo_000925	mo_024883	WGD	mv_000653	mv_002190	WGD		mo_001238	WGD	mv_001110	WGD
mo_000928	mo_017300	WGD	mv_000654	mv_001130	WGD		mo_001239	WGD	mv_001117	WGD
mo_000928	mo_005781	WGD	mv_000654	mv_030633	WGD		mo_001240	WGD	mv_001124	WGD
mo_000937	mo_036701	WGD	mv_000657	mv_001131	WGD		mo_001245	WGD	mv_001125	WGD
mo_000937	mo_005789	WGD	mv_000657	mv_002188	WGD		mo_001248	WGD	mv_001127	WGD
mo_000940	mo_024878	WGD	mv_000657	mv_030631	WGD		mo_001250	WGD	mv_001128	WGD
mo_000940	mo_005792	WGD	mv_000660	mv_001133	WGD		mo_001254	WGD	mv_001130	WGD
mo_000943	mo_036698	WGD	mv_000660	mv_030626	WGD		mo_001259	WGD	mv_001131	WGD
mo_000944	mo_017294	WGD	mv_000662	mv_002179	WGD		mo_001260	WGD	mv_001132	WGD
mo_000947	mo_038384	WGD	mv_000662	mv_001138	WGD		mo_001262	WGD	mv_001133	WGD
mo_000947	mo_017292	WGD	mv_000664	mv_001139	WGD		mo_001264	WGD	mv_001136	WGD
mo_000948	mo_017291	WGD	mv_000667	mv_001142	WGD		mo_001267	WGD	mv_001138	WGD
mo_000950	mo_038377	WGD	mv_000670	mv_026081	WGD		mo_001268	WGD	mv_001142	WGD
mo_000951	mo_024868	WGD	mv_000672	mv_001145	WGD		mo_001269	WGD	mv_001160	WGD
mo_000952	mo_017286	WGD	mv_000673	mv_002160	WGD		mo_001271	WGD	mv_001167	WGD
mo_000952	mo_005819	WGD	mv_000674	mv_002155	WGD		mo_001277	WGD	mv_001169	WGD
mo_000954	mo_017284	WGD	mv_000675	mv_026077	WGD		mo_001278	WGD	mv_001170	WGD
mo_000957	mo_027573	WGD	mv_000675	mv_002151	WGD		mo_001281	WGD	mv_001177	WGD
mo_000957	mo_017283	WGD	mv_000675	mv_030616	WGD		mo_001282	WGD	mv_001181	WGD
mo_000959	mo_036673	WGD	mv_000677	mv_002145	WGD		mo_001284	WGD	mv_001182	WGD
mo_000959	mo_020807	WGD	mv_000677	mv_030611	WGD		mo_001285	WGD	mv_001183	WGD
mo_000959	mo_008447	WGD	mv_000679	mv_030610	WGD		mo_001291	WGD	mv_001184	WGD
mo_000962	mo_027579	WGD	mv_000679	mv_002142	WGD		mo_001292	WGD	mv_001190	WGD
mo_000963	mo_027580	WGD	mv_000680	mv_026071	WGD		mo_001298	WGD	mv_001191	WGD
mo_000964	mo_027581	WGD	mv_000683	mv_026070	WGD		mo_001302	WGD	mv_001192	WGD
mo_000965	mo_036667	WGD	mv_000684	mv_030606	WGD		mo_001304	WGD	mv_001196	WGD
mo_000965	mo_005839	WGD	mv_000685	mv_030605	WGD		mo_001310	WGD	mv_001198	WGD
mo_000965	mo_020808	WGD	mv_000686	mv_030604	WGD		mo_001312	WGD	mv_001201	WGD
mo_000966	mo_027584	WGD	mv_000688	mv_002124	WGD		mo_001315	WGD	mv_001204	WGD
mo_000966	mo_036663	WGD	mv_000689	mv_026061	WGD		mo_001316	WGD	mv_001208	WGD
mo_000966	mo_005842	WGD	mv_000693	mv_001152	WGD		mo_001323	WGD	mv_001209	WGD
mo_000971	mo_024857	WGD	mv_000696	mv_030591	WGD		mo_001324	WGD	mv_001214	WGD
mo_000972	mo_036535	WGD	mv_000700	mv_030587	WGD		mo_001326	WGD	mv_001217	WGD
mo_000977	mo_027590	WGD	mv_000713	mv_030572	WGD		mo_001328	WGD	mv_001218	WGD
mo_000979	mo_027591	WGD	mv_000732	mv_023815	WGD		mo_001329	WGD	mv_001221	WGD
mo_000981	mo_005851	WGD	mv_000735	mv_030550	WGD		mo_001331	WGD	mv_001222	WGD
mo_000981	mo_008432	WGD	mv_000744	mv_010241	WGD		mo_001332	WGD	mv_001224	WGD
mo_000982	mo_036532	WGD	mv_000750	mv_010269	WGD		mo_001342	WGD	mv_001225	WGD
mo_000982	mo_036656	WGD	mv_000753	mv_010281	WGD		mo_001345	WGD	mv_001226	WGD
mo_000982	mo_020822	WGD	mv_000754	mv_010287	WGD		mo_001347	WGD	mv_001227	WGD
mo_000985	mo_027596	WGD	mv_000755	mv_010288	WGD		mo_001349	WGD	mv_001229	WGD
mo_000987	mo_027597	WGD	mv_000758	mv_010298	WGD		mo_001352	WGD	mv_001233	WGD
mo_000987	mo_008429	WGD	mv_000758	mv_023835	WGD		mo_001353	WGD	mv_001250	WGD
mo_000987	mo_005853	WGD	mv_000759	mv_010299	WGD		mo_001358	WGD	mv_001256	WGD
mo_000988	mo_036530	WGD	mv_000760	mv_010304	WGD		mo_001359	WGD	mv_001260	WGD
mo_000988	mo_008427	WGD	mv_000762	mv_010307	WGD		mo_001361	WGD	mv_001261	WGD
mo_000988	mo_005855	WGD	mv_000766	mv_010312	WGD		mo_001364	WGD	mv_001272	WGD
mo_000990	mo_027601	WGD	mv_000767	mv_023839	WGD		mo_001365	WGD	mv_001295	WGD
mo_000990	mo_036651	WGD	mv_000768	mv_023841	WGD		mo_001368	WGD	mv_001296	WGD
mo_000991	mo_027602	WGD	mv_000768	mv_010322	WGD		mo_001370	WGD	mv_001299	WGD
mo_000991	mo_020827	WGD	mv_000770	mv_023842	WGD		mo_001378	WGD	mv_001304	WGD
mo_000991	mo_008423	WGD	mv_000771	mv_023843	WGD		mo_001380	WGD	mv_001312	WGD
mo_000992	mo_036527	WGD	mv_000772	mv_010332	WGD		mo_001383	WGD	mv_001314	WGD
mo_000994	mo_027604	WGD	mv_000773	mv_010340	WGD		mo_001384	WGD	mv_001316	WGD
mo_000996	mo_005863	WGD	mv_000776	mv_010361	WGD		mo_001386	WGD	mv_001324	WGD
mo_000996	mo_020833	WGD	mv_000779	mv_023848	WGD		mo_001387	WGD	mv_001331	WGD
mo_000997	mo_036526	WGD	mv_000787	mv_023852	WGD		mo_001388	WGD	mv_001335	WGD
mo_000999	mo_027606	WGD	mv_000789	mv_010451	WGD		mo_001389	WGD	mv_001337	WGD
mo_001003	mo_036525	WGD	mv_000793	mv_010460	WGD		mo_001390	WGD	mv_001341	WGD
mo_001003	mo_036643	WGD	mv_000796	mv_010465	WGD		mo_001395	WGD	mv_001342	WGD
mo_001003	mo_020836	WGD	mv_000802	mv_010470	WGD		mo_001400	WGD	mv_001344	WGD
mo_001003	mo_005867	WGD	mv_000805	mv_010471	WGD		mo_001407	WGD	mv_001350	WGD
mo_001009	mo_036523	WGD	mv_000807	mv_023871	WGD		mo_001408	WGD	mv_001356	WGD
mo_001009	mo_008403	WGD	mv_000807	mv_010482	WGD		mo_001411	WGD	mv_001357	WGD
mo_001014	mo_036519	WGD	mv_000808	mv_010484	WGD		mo_001415	WGD	mv_001360	WGD
mo_001015	mo_036518	WGD	mv_000809	mv_010487	WGD		mo_001417	WGD	mv_001365	WGD
mo_001016	mo_036517	WGD	mv_000814	mv_010492	WGD		mo_001418	WGD	mv_001369	WGD
mo_001016	mo_020841	WGD	mv_000832	mv_020750	WGD		mo_001419	WGD	mv_001372	WGD
mo_001017	mo_036516	WGD	mv_000833	mv_020751	WGD		mo_001422	WGD	mv_001374	WGD
mo_001017	mo_008397	WGD	mv_000835	mv_024907	WGD		mo_001473	WGD	mv_001385	WGD
mo_001017	mo_005879	WGD	mv_000837	mv_020755	WGD		mo_001477	WGD	mv_001386	WGD
mo_001019	mo_036515	WGD	mv_000839	mv_027372	WGD		mo_001486	WGD	mv_001387	WGD
mo_001019	mo_027611	WGD	mv_000840	mv_027371	WGD		mo_001493	WGD	mv_001388	WGD
mo_001021	mo_027613	WGD	mv_000842	mv_027369	WGD		mo_001494	WGD	mv_001392	WGD
mo_001021	mo_036637	WGD	mv_000842	mv_020762	WGD		mo_001496	WGD	mv_001393	WGD
mo_001021	mo_008393	WGD	mv_000844	mv_027368	WGD		mo_001502	WGD	mv_001395	WGD
mo_001021	mo_005881	WGD	mv_000846	mv_020770	WGD		mo_001504	WGD	mv_001397	WGD
mo_001025	mo_036514	WGD	mv_000846	mv_024916	WGD		mo_001510	WGD	mv_001398	WGD
mo_001025	mo_005890	WGD	mv_000847	mv_024919	WGD		mo_001515	WGD	mv_001399	WGD
mo_001025	mo_008382	WGD	mv_000852	mv_027361	WGD		mo_001516	WGD	mv_001400	WGD
mo_001029	mo_036512	WGD	mv_000855	mv_027357	WGD		mo_001519	WGD	mv_001401	WGD
mo_001030	mo_008374	WGD	mv_000855	mv_020774	WGD		mo_001541	WGD	mv_001402	WGD
mo_001030	mo_005900	WGD	mv_000859	mv_027356	WGD		mo_001566	WGD	mv_001405	WGD
mo_001030	mo_036634	WGD	mv_000875	mv_024923	WGD		mo_001568	WGD	mv_001406	WGD
mo_001032	mo_036510	WGD	mv_000876	mv_027382	WGD		mo_001579	WGD	mv_001408	WGD
mo_001033	mo_036509	WGD	mv_000877	mv_027385	WGD		mo_001588	WGD	mv_001411	WGD
mo_001036	mo_036507	WGD	mv_000880	mv_027386	WGD		mo_001606	WGD	mv_001412	WGD
mo_001037	mo_036506	WGD	mv_000880	mv_024929	WGD		mo_001613	WGD	mv_001413	WGD
mo_001037	mo_027616	WGD	mv_000883	mv_027390	WGD		mo_001618	WGD	mv_001414	WGD
mo_001040	mo_008370	WGD	mv_000886	mv_003708	WGD		mo_001619	WGD	mv_001415	WGD
mo_001040	mo_005917	WGD	mv_000886	mv_024942	WGD		mo_001621	WGD	mv_001420	WGD
mo_001047	mo_036503	WGD	mv_000888	mv_003706	WGD		mo_001623	WGD	mv_001421	WGD
mo_001049	mo_008352	WGD	mv_000888	mv_024943	WGD		mo_001625	WGD	mv_001425	WGD
mo_001049	mo_036613	WGD	mv_000891	mv_003702	WGD		mo_001633	WGD	mv_001435	WGD
mo_001051	mo_002671	WGD	mv_000891	mv_024948	WGD		mo_001636	WGD	mv_001436	WGD
mo_001052	mo_002670	WGD	mv_000892	mv_003701	WGD		mo_001638	WGD	mv_001438	WGD
mo_001054	mo_013759	WGD	mv_000892	mv_024950	WGD		mo_001647	WGD	mv_001444	WGD
mo_001055	mo_002669	WGD	mv_000893	mv_003700	WGD		mo_001655	WGD	mv_001446	WGD
mo_001056	mo_002668	WGD	mv_000899	mv_003698	WGD		mo_001663	WGD	mv_001448	WGD
mo_001057	mo_002667	WGD	mv_000900	mv_003695	WGD		mo_001664	WGD	mv_001457	WGD
mo_001059	mo_002664	WGD	mv_000912	mv_003714	WGD		mo_001667	WGD	mv_001458	WGD
mo_001059	mo_013756	WGD	mv_000914	mv_003715	WGD		mo_001669	WGD	mv_001459	WGD
mo_001061	mo_002663	WGD	mv_000922	mv_003722	WGD		mo_001673	WGD	mv_001463	WGD
mo_001061	mo_013750	WGD	mv_000926	mv_003724	WGD		mo_001674	WGD	mv_001464	WGD
mo_001067	mo_002661	WGD	mv_000927	mv_003725	WGD		mo_001678	WGD	mv_001465	WGD
mo_001080	mo_013744	WGD	mv_000936	mv_030928	WGD		mo_001680	WGD	mv_001466	WGD
mo_001080	mo_002651	WGD	mv_000936	mv_026590	WGD		mo_001681	WGD	mv_001467	WGD
mo_001081	mo_002650	WGD	mv_000937	mv_026587	WGD		mo_001682	WGD	mv_001470	WGD
mo_001081	mo_013743	WGD	mv_000937	mv_017989	WGD		mo_001683	WGD	mv_001474	WGD
mo_001087	mo_002645	WGD	mv_000939	mv_017986	WGD		mo_001687	WGD	mv_001478	WGD
mo_001089	mo_002641	WGD	mv_000939	mv_026586	WGD		mo_001689	WGD	mv_001480	WGD
mo_001092	mo_013733	WGD	mv_000940	mv_030925	WGD		mo_001691	WGD	mv_001484	WGD
mo_001096	mo_002639	WGD	mv_000940	mv_017984	WGD		mo_001706	WGD	mv_001499	WGD
mo_001097	mo_002634	WGD	mv_000941	mv_017983	WGD		mo_001715	WGD	mv_001500	WGD
mo_001100	mo_002627	WGD	mv_000943	mv_030923	WGD		mo_001721	WGD	mv_001514	WGD
mo_001100	mo_013730	WGD	mv_000943	mv_026583	WGD		mo_001722	WGD	mv_001517	WGD
mo_001111	mo_002624	WGD	mv_000946	mv_017979	WGD		mo_001727	WGD	mv_001527	WGD
mo_001117	mo_001485	WGD	mv_000947	mv_017978	WGD		mo_001736	WGD	mv_001535	WGD
mo_001126	mo_031759	WGD	mv_000950	mv_017972	WGD		mo_001740	WGD	mv_001536	WGD
mo_001127	mo_025428	WGD	mv_000951	mv_017970	WGD		mo_001744	WGD	mv_001555	WGD
mo_001127	mo_013725	WGD	mv_000953	mv_017969	WGD		mo_001745	WGD	mv_001556	WGD
mo_001127	mo_031758	WGD	mv_000953	mv_030921	WGD		mo_001746	WGD	mv_001569	WGD
mo_001129	mo_025430	WGD	mv_000953	mv_026578	WGD		mo_001747	WGD	mv_001576	WGD
mo_001129	mo_031756	WGD	mv_000962	mv_032152	WGD		mo_001750	WGD	mv_001579	WGD
mo_001130	mo_031752	WGD	mv_000965	mv_030911	WGD		mo_001752	WGD	mv_001581	WGD
mo_001130	mo_013724	WGD	mv_000965	mv_017936	WGD		mo_001754	WGD	mv_001582	WGD
mo_001130	mo_025431	WGD	mv_000967	mv_017933	WGD		mo_001756	WGD	mv_001615	WGD
mo_001130	mo_001486	WGD	mv_000968	mv_030907	WGD		mo_001757	WGD	mv_001617	WGD
mo_001131	mo_031750	WGD	mv_000968	mv_017932	WGD		mo_001760	WGD	mv_001619	WGD
mo_001131	mo_025432	WGD	mv_000969	mv_017930	WGD		mo_001762	WGD	mv_001620	WGD
mo_001133	mo_031747	WGD	mv_000970	mv_017929	WGD		mo_001763	WGD	mv_001623	WGD
mo_001136	mo_013718	WGD	mv_000972	mv_017928	WGD		mo_001764	WGD	mv_001626	WGD
mo_001136	mo_025435	WGD	mv_000973	mv_017923	WGD		mo_001774	WGD	mv_001627	WGD
mo_001138	mo_031735	WGD	mv_000973	mv_030902	WGD		mo_001777	WGD	mv_001630	WGD
mo_001142	mo_001491	WGD	mv_000974	mv_030901	WGD		mo_001779	WGD	mv_001631	WGD
mo_001143	mo_031734	WGD	mv_000975	mv_017922	WGD		mo_001790	WGD	mv_001633	WGD
mo_001143	mo_025436	WGD	mv_000976	mv_017920	WGD		mo_001792	WGD	mv_001634	WGD
mo_001144	mo_031730	WGD	mv_000978	mv_017918	WGD		mo_001793	WGD	mv_001670	WGD
mo_001152	mo_031717	WGD	mv_000978	mv_030899	WGD		mo_001794	WGD	mv_001674	WGD
mo_001155	mo_031710	WGD	mv_000981	mv_017910	WGD		mo_001795	WGD	mv_001676	WGD
mo_001157	mo_025442	WGD	mv_000983	mv_017904	WGD		mo_001796	WGD	mv_001684	WGD
mo_001160	mo_025443	WGD	mv_000985	mv_017902	WGD		mo_001798	WGD	mv_001688	WGD
mo_001161	mo_013707	WGD	mv_000992	mv_017895	WGD		mo_001799	WGD	mv_001689	WGD
mo_001161	mo_031709	WGD	mv_001040	mv_002509	WGD		mo_001808	WGD	mv_001693	WGD
mo_001162	mo_040030	WGD	mv_001043	mv_002521	WGD		mo_001809	WGD	mv_001694	WGD
mo_001163	mo_031701	WGD	mv_001045	mv_002544	WGD		mo_001814	WGD	mv_001696	WGD
mo_001163	mo_001502	WGD	mv_001051	mv_002545	WGD		mo_001815	WGD	mv_001697	WGD
mo_001164	mo_013699	WGD	mv_001055	mv_030816	WGD		mo_001869	WGD	mv_001699	WGD
mo_001164	mo_025450	WGD	mv_001062	mv_030827	WGD		mo_001890	WGD	mv_001702	WGD
mo_001165	mo_025451	WGD	mv_001062	mv_002558	WGD		mo_001891	WGD	mv_001703	WGD
mo_001165	mo_031700	WGD	mv_001067	mv_002576	WGD		mo_001899	WGD	mv_001709	WGD
mo_001166	mo_031693	WGD	mv_001069	mv_002580	WGD		mo_001910	WGD	mv_001710	WGD
mo_001168	mo_031692	WGD	mv_001072	mv_030842	WGD		mo_001914	WGD	mv_001711	WGD
mo_001169	mo_025456	WGD	mv_001077	mv_030851	WGD		mo_001918	WGD	mv_001712	WGD
mo_001169	mo_013694	WGD	mv_001080	mv_002600	WGD		mo_001923	WGD	mv_001715	WGD
mo_001172	mo_013689	WGD	mv_001085	mv_019958	WGD		mo_001925	WGD	mv_001716	WGD
mo_001172	mo_031690	WGD	mv_001086	mv_002611	WGD		mo_001940	WGD	mv_001717	WGD
mo_001174	mo_031686	WGD	mv_001086	mv_030866	WGD		mo_001951	WGD	mv_001718	WGD
mo_001174	mo_002607	WGD	mv_001088	mv_019960	WGD		mo_001952	WGD	mv_001720	WGD
mo_001178	mo_001516	WGD	mv_001088	mv_030869	WGD		mo_001953	WGD	mv_001722	WGD
mo_001178	mo_031682	WGD	mv_001088	mv_002615	WGD		mo_001962	WGD	mv_001724	WGD
mo_001179	mo_031681	WGD	mv_001091	mv_019964	WGD		mo_001963	WGD	mv_001726	WGD
mo_001180	mo_025470	WGD	mv_001092	mv_019968	WGD		mo_001966	WGD	mv_001728	WGD
mo_001194	mo_031673	WGD	mv_001092	mv_030877	WGD		mo_001967	WGD	mv_001729	WGD
mo_001194	mo_025473	WGD	mv_001096	mv_019971	WGD		mo_001969	WGD	mv_001730	WGD
mo_001194	mo_002598	WGD	mv_001103	mv_030885	WGD		mo_001971	WGD	mv_001734	WGD
mo_001195	mo_002597	WGD	mv_001104	mv_019984	WGD		mo_002012	WGD	mv_001735	WGD
mo_001200	mo_025474	WGD	mv_001106	mv_002630	WGD		mo_002016	WGD	mv_001736	WGD
mo_001201	mo_025475	WGD	mv_001109	mv_019990	WGD		mo_002017	WGD	mv_001738	WGD
mo_001201	mo_031670	WGD	mv_001110	mv_019991	WGD		mo_002028	WGD	mv_001739	WGD
mo_001203	mo_001520	WGD	mv_001117	mv_019996	WGD		mo_002034	WGD	mv_001740	WGD
mo_001203	mo_002592	WGD	mv_001124	mv_030647	WGD		mo_002099	WGD	mv_001741	WGD
mo_001204	mo_001521	WGD	mv_001125	mv_030645	WGD		mo_002100	WGD	mv_001743	WGD
mo_001206	mo_001522	WGD	mv_001127	mv_030644	WGD		mo_002106	WGD	mv_001744	WGD
mo_001207	mo_031660	WGD	mv_001128	mv_019998	WGD		mo_002109	WGD	mv_001745	WGD
mo_001207	mo_002587	WGD	mv_001130	mv_030633	WGD		mo_002129	WGD	mv_001746	WGD
mo_001208	mo_031658	WGD	mv_001131	mv_020001	WGD		mo_002135	WGD	mv_001750	WGD
mo_001211	mo_025481	WGD	mv_001131	mv_030631	WGD		mo_002136	WGD	mv_001751	WGD
mo_001218	mo_031653	WGD	mv_001132	mv_020003	WGD		mo_002154	WGD	mv_001754	WGD
mo_001224	mo_031650	WGD	mv_001133	mv_030626	WGD		mo_002171	WGD	mv_001757	WGD
mo_001224	mo_013673	WGD	mv_001136	mv_020004	WGD		mo_002178	WGD	mv_001758	WGD
mo_001225	mo_013666	WGD	mv_001138	mv_020006	WGD		mo_002185	WGD	mv_001759	WGD
mo_001229	mo_001547	WGD	mv_001142	mv_020026	WGD		mo_002190	WGD	mv_001760	WGD
mo_001230	mo_031644	WGD	mv_001160	mv_020047	WGD		mo_002198	WGD	mv_001762	WGD
mo_001230	mo_025490	WGD	mv_001167	mv_019942	WGD		mo_002200	WGD	mv_001763	WGD
mo_001233	mo_031641	WGD	mv_001169	mv_019935	WGD		mo_002207	WGD	mv_001764	WGD
mo_001235	mo_031637	WGD	mv_001170	mv_032213	WGD		mo_002211	WGD	mv_001770	WGD
mo_001236	mo_031636	WGD	mv_001177	mv_025863	WGD		mo_002213	WGD	mv_001773	WGD
mo_001238	mo_031631	WGD	mv_001181	mv_019908	WGD		mo_002214	WGD	mv_001775	WGD
mo_001238	mo_025500	WGD	mv_001182	mv_019911	WGD		mo_002215	WGD	mv_001776	WGD
mo_001238	mo_013659	WGD	mv_001183	mv_019914	WGD		mo_002218	WGD	mv_001779	WGD
mo_001239	mo_031630	WGD	mv_001184	mv_019918	WGD		mo_002225	WGD	mv_001782	WGD
mo_001239	mo_013658	WGD	mv_001190	mv_019929	WGD		mo_002226	WGD	mv_001785	WGD
mo_001240	mo_025506	WGD	mv_001191	mv_019930	WGD		mo_002230	WGD	mv_001787	WGD
mo_001240	mo_013655	WGD	mv_001192	mv_019932	WGD		mo_002231	WGD	mv_001788	WGD
mo_001245	mo_031627	WGD	mv_001196	mv_019901	WGD		mo_002234	WGD	mv_001793	WGD
mo_001248	mo_031623	WGD	mv_001198	mv_025852	WGD		mo_002236	WGD	mv_001796	WGD
mo_001250	mo_025508	WGD	mv_001201	mv_019891	WGD		mo_002237	WGD	mv_001800	WGD
mo_001250	mo_031622	WGD	mv_001201	mv_025851	WGD		mo_002238	WGD	mv_001805	WGD
mo_001254	mo_031620	WGD	mv_001204	mv_019889	WGD		mo_002239	WGD	mv_001809	WGD
mo_001259	mo_031616	WGD	mv_001208	mv_019887	WGD		mo_002242	WGD	mv_001811	WGD
mo_001260	mo_031613	WGD	mv_001209	mv_019886	WGD		mo_002244	WGD	mv_001813	WGD
mo_001262	mo_031611	WGD	mv_001209	mv_025847	WGD		mo_002245	WGD	mv_001815	WGD
mo_001264	mo_031607	WGD	mv_001214	mv_025843	WGD		mo_002250	WGD	mv_001816	WGD
mo_001264	mo_025519	WGD	mv_001217	mv_019880	WGD		mo_002251	WGD	mv_001820	WGD
mo_001267	mo_025524	WGD	mv_001218	mv_025834	WGD		mo_002252	WGD	mv_001821	WGD
mo_001267	mo_013633	WGD	mv_001218	mv_019879	WGD		mo_002253	WGD	mv_001827	WGD
mo_001268	mo_031601	WGD	mv_001221	mv_019876	WGD		mo_002254	WGD	mv_001830	WGD
mo_001269	mo_013627	WGD	mv_001222	mv_019875	WGD		mo_002255	WGD	mv_001833	WGD
mo_001271	mo_031597	WGD	mv_001224	mv_019872	WGD		mo_002256	WGD	mv_001834	WGD
mo_001277	mo_031593	WGD	mv_001225	mv_019869	WGD		mo_002258	WGD	mv_001836	WGD
mo_001278	mo_013623	WGD	mv_001225	mv_025824	WGD		mo_002259	WGD	mv_001840	WGD
mo_001281	mo_013622	WGD	mv_001226	mv_019868	WGD		mo_002262	WGD	mv_001842	WGD
mo_001281	mo_025532	WGD	mv_001227	mv_025823	WGD		mo_002263	WGD	mv_001855	WGD
mo_001282	mo_031592	WGD	mv_001229	mv_025816	WGD		mo_002266	WGD	mv_001856	WGD
mo_001284	mo_031591	WGD	mv_001233	mv_019845	WGD		mo_002269	WGD	mv_001858	WGD
mo_001285	mo_031589	WGD	mv_001250	mv_019833	WGD		mo_002271	WGD	mv_001860	WGD
mo_001291	mo_025542	WGD	mv_001250	mv_025802	WGD		mo_002272	WGD	mv_001862	WGD
mo_001292	mo_031581	WGD	mv_001256	mv_019832	WGD		mo_002273	WGD	mv_001863	WGD
mo_001298	mo_025544	WGD	mv_001260	mv_019827	WGD		mo_002274	WGD	mv_001865	WGD
mo_001298	mo_013616	WGD	mv_001261	mv_019825	WGD		mo_002278	WGD	mv_001867	WGD
mo_001302	mo_013613	WGD	mv_001272	mv_019795	WGD		mo_002279	WGD	mv_001868	WGD
mo_001304	mo_025545	WGD	mv_001295	mv_019786	WGD		mo_002282	WGD	mv_001871	WGD
mo_001304	mo_013611	WGD	mv_001296	mv_019785	WGD		mo_002283	WGD	mv_001874	WGD
mo_001310	mo_031569	WGD	mv_001296	mv_019649	WGD		mo_002284	WGD	mv_001875	WGD
mo_001312	mo_031567	WGD	mv_001299	mv_019776	WGD		mo_002286	WGD	mv_001877	WGD
mo_001315	mo_031561	WGD	mv_001304	mv_019772	WGD		mo_002287	WGD	mv_001881	WGD
mo_001316	mo_031560	WGD	mv_001304	mv_019667	WGD		mo_002289	WGD	mv_001882	WGD
mo_001323	mo_025550	WGD	mv_001312	mv_019681	WGD		mo_002290	WGD	mv_001883	WGD
mo_001324	mo_031260	WGD	mv_001314	mv_019762	WGD		mo_002292	WGD	mv_001884	WGD
mo_001326	mo_002290	WGD	mv_001314	mv_019690	WGD		mo_002293	WGD	mv_001885	WGD
mo_001326	mo_024018	WGD	mv_001316	mv_019756	WGD		mo_002294	WGD	mv_001887	WGD
mo_001328	mo_031266	WGD	mv_001324	mv_019750	WGD		mo_002297	WGD	mv_001888	WGD
mo_001328	mo_025716	WGD	mv_001324	mv_019711	WGD		mo_002299	WGD	mv_001890	WGD
mo_001329	mo_025715	WGD	mv_001331	mv_019731	WGD		mo_002303	WGD	mv_001891	WGD
mo_001329	mo_031269	WGD	mv_001335	mv_019727	WGD		mo_002308	WGD	mv_001892	WGD
mo_001331	mo_031270	WGD	mv_001337	mv_019726	WGD		mo_002310	WGD	mv_001893	WGD
mo_001331	mo_002294	WGD	mv_001341	mv_019721	WGD		mo_002312	WGD	mv_001896	WGD
mo_001331	mo_024036	WGD	mv_001342	mv_019720	WGD		mo_002314	WGD	mv_001897	WGD
mo_001332	mo_031274	WGD	mv_001344	mv_019717	WGD		mo_002315	WGD	mv_001899	WGD
mo_001342	mo_031277	WGD	mv_001350	mv_019710	WGD		mo_002316	WGD	mv_001901	WGD
mo_001345	mo_031278	WGD	mv_001356	mv_019699	WGD		mo_002319	WGD	mv_001907	WGD
mo_001347	mo_031279	WGD	mv_001357	mv_019698	WGD		mo_002320	WGD	mv_001909	WGD
mo_001349	mo_025713	WGD	mv_001360	mv_019759	WGD		mo_002321	WGD	mv_001911	WGD
mo_001349	mo_031290	WGD	mv_001365	mv_019688	WGD		mo_002322	WGD	mv_001913	WGD
mo_001352	mo_031292	WGD	mv_001369	mv_019685	WGD		mo_002325	WGD	mv_001914	WGD
mo_001352	mo_024048	WGD	mv_001372	mv_019678	WGD		mo_002327	WGD	mv_001915	WGD
mo_001352	mo_002315	WGD	mv_001374	mv_019676	WGD		mo_002328	WGD	mv_001916	WGD
mo_001353	mo_031296	WGD	mv_001385	mv_015800	WGD		mo_002331	WGD	mv_001917	WGD
mo_001353	mo_024049	WGD	mv_001386	mv_024397	WGD		mo_002338	WGD	mv_001919	WGD
mo_001353	mo_002316	WGD	mv_001387	mv_015786	WGD		mo_002339	WGD	mv_001920	WGD
mo_001358	mo_025704	WGD	mv_001388	mv_015784	WGD		mo_002343	WGD	mv_001922	WGD
mo_001359	mo_031299	WGD	mv_001388	mv_024407	WGD		mo_002350	WGD	mv_001925	WGD
mo_001361	mo_031303	WGD	mv_001392	mv_030985	WGD		mo_002352	WGD	mv_001926	WGD
mo_001364	mo_031305	WGD	mv_001393	mv_015768	WGD		mo_002360	WGD	mv_001927	WGD
mo_001365	mo_025700	WGD	mv_001395	mv_015764	WGD		mo_002361	WGD	mv_001930	WGD
mo_001368	mo_002325	WGD	mv_001397	mv_015761	WGD		mo_002364	WGD	mv_001931	WGD
mo_001370	mo_031312	WGD	mv_001397	mv_022334	WGD		mo_002385	WGD	mv_001933	WGD
mo_001378	mo_025691	WGD	mv_001398	mv_015760	WGD		mo_002387	WGD	mv_001935	WGD
mo_001380	mo_031318	WGD	mv_001399	mv_015758	WGD		mo_002399	WGD	mv_001936	WGD
mo_001380	mo_024067	WGD	mv_001399	mv_022329	WGD		mo_002401	WGD	mv_001938	WGD
mo_001383	mo_031321	WGD	mv_001400	mv_022326	WGD		mo_002402	WGD	mv_001939	WGD
mo_001384	mo_031325	WGD	mv_001400	mv_024413	WGD		mo_002404	WGD	mv_001941	WGD
mo_001386	mo_031326	WGD	mv_001401	mv_015754	WGD		mo_002413	WGD	mv_001944	WGD
mo_001387	mo_025686	WGD	mv_001402	mv_015752	WGD		mo_002415	WGD	mv_001948	WGD
mo_001388	mo_031328	WGD	mv_001405	mv_015749	WGD		mo_002420	WGD	mv_001949	WGD
mo_001389	mo_031329	WGD	mv_001406	mv_030997	WGD		mo_002422	WGD	mv_001952	WGD
mo_001389	mo_024070	WGD	mv_001406	mv_015747	WGD		mo_002428	WGD	mv_001954	WGD
mo_001390	mo_031331	WGD	mv_001408	mv_022318	WGD		mo_002435	WGD	mv_001962	WGD
mo_001395	mo_024074	WGD	mv_001411	mv_031003	WGD		mo_002436	WGD	mv_001965	WGD
mo_001400	mo_031335	WGD	mv_001411	mv_015734	WGD		mo_002453	WGD	mv_001966	WGD
mo_001407	mo_031338	WGD	mv_001412	mv_024419	WGD		mo_002456	WGD	mv_001968	WGD
mo_001408	mo_031343	WGD	mv_001412	mv_022312	WGD		mo_002457	WGD	mv_001972	WGD
mo_001411	mo_031346	WGD	mv_001413	mv_015732	WGD		mo_002462	WGD	mv_001975	WGD
mo_001411	mo_025675	WGD	mv_001414	mv_032108	WGD		mo_002465	WGD	mv_001978	WGD
mo_001415	mo_031348	WGD	mv_001415	mv_015730	WGD		mo_002466	WGD	mv_001979	WGD
mo_001417	mo_031351	WGD	mv_001420	mv_031010	WGD		mo_002474	WGD	mv_001982	WGD
mo_001417	mo_025673	WGD	mv_001420	mv_015727	WGD		mo_002476	WGD	mv_001985	WGD
mo_001418	mo_031352	WGD	mv_001421	mv_024436	WGD		mo_002477	WGD	mv_001988	WGD
mo_001419	mo_031356	WGD	mv_001425	mv_015721	WGD		mo_002480	WGD	mv_001989	WGD
mo_001422	mo_031358	WGD	mv_001435	mv_031026	WGD		mo_002482	WGD	mv_001992	WGD
mo_001473	mo_013747	WGD	mv_001435	mv_024447	WGD		mo_002486	WGD	mv_001994	WGD
mo_001477	mo_013739	WGD	mv_001436	mv_015693	WGD		mo_002487	WGD	mv_001999	WGD
mo_001486	mo_031752	WGD	mv_001438	mv_015692	WGD		mo_002488	WGD	mv_002007	WGD
mo_001486	mo_013724	WGD	mv_001444	mv_024463	WGD		mo_002492	WGD	mv_002036	WGD
mo_001493	mo_031728	WGD	mv_001446	mv_015672	WGD		mo_002493	WGD	mv_002037	WGD
mo_001494	mo_013717	WGD	mv_001446	mv_024469	WGD		mo_002494	WGD	mv_002038	WGD
mo_001496	mo_031721	WGD	mv_001448	mv_031030	WGD		mo_002496	WGD	mv_002054	WGD
mo_001502	mo_031701	WGD	mv_001457	mv_015662	WGD		mo_002498	WGD	mv_002055	WGD
mo_001504	mo_031698	WGD	mv_001458	mv_015660	WGD		mo_002500	WGD	mv_002064	WGD
mo_001510	mo_013691	WGD	mv_001458	mv_031847	WGD		mo_002505	WGD	mv_002067	WGD
mo_001515	mo_040027	WGD	mv_001459	mv_031852	WGD		mo_002507	WGD	mv_002071	WGD
mo_001516	mo_031682	WGD	mv_001459	mv_015649	WGD		mo_002508	WGD	mv_002072	WGD
mo_001519	mo_013681	WGD	mv_001463	mv_031857	WGD		mo_002510	WGD	mv_002088	WGD
mo_001541	mo_013660	WGD	mv_001464	mv_031858	WGD		mo_002512	WGD	mv_002096	WGD
mo_001566	mo_025532	WGD	mv_001465	mv_015634	WGD		mo_002514	WGD	mv_002100	WGD
mo_001568	mo_025535	WGD	mv_001466	mv_031859	WGD		mo_002521	WGD	mv_002108	WGD
mo_001579	mo_025557	WGD	mv_001467	mv_031863	WGD		mo_002523	WGD	mv_002109	WGD
mo_001588	mo_025574	WGD	mv_001467	mv_015626	WGD		mo_002524	WGD	mv_002114	WGD
mo_001606	mo_025604	WGD	mv_001470	mv_015618	WGD		mo_002527	WGD	mv_002116	WGD
mo_001613	mo_032994	WGD	mv_001474	mv_031873	WGD		mo_002530	WGD	mv_002122	WGD
mo_001618	mo_032996	WGD	mv_001478	mv_031880	WGD		mo_002533	WGD	mv_002125	WGD
mo_001618	mo_025611	WGD	mv_001480	mv_031884	WGD		mo_002535	WGD	mv_002126	WGD
mo_001619	mo_025618	WGD	mv_001484	mv_031892	WGD		mo_002542	WGD	mv_002127	WGD
mo_001621	mo_032997	WGD	mv_001499	mv_031898	WGD		mo_002545	WGD	mv_002128	WGD
mo_001623	mo_025622	WGD	mv_001500	mv_031902	WGD		mo_002548	WGD	mv_002131	WGD
mo_001625	mo_033000	WGD	mv_001514	mv_031910	WGD		mo_002550	WGD	mv_002135	WGD
mo_001633	mo_025638	WGD	mv_001517	mv_031911	WGD		mo_002553	WGD	mv_002136	WGD
mo_001636	mo_025643	WGD	mv_001527	mv_031919	WGD		mo_002556	WGD	mv_002137	WGD
mo_001638	mo_025664	WGD	mv_001535	mv_031925	WGD		mo_002557	WGD	mv_002138	WGD
mo_001647	mo_033024	WGD	mv_001536	mv_031807	WGD		mo_002559	WGD	mv_002139	WGD
mo_001655	mo_025704	WGD	mv_001555	mv_031815	WGD		mo_002561	WGD	mv_002142	WGD
mo_001663	mo_025711	WGD	mv_001556	mv_031817	WGD		mo_002565	WGD	mv_002145	WGD
mo_001664	mo_032985	WGD	mv_001569	mv_031826	WGD		mo_002567	WGD	mv_002149	WGD
mo_001667	mo_032981	WGD	mv_001576	mv_031836	WGD		mo_002569	WGD	mv_002150	WGD
mo_001667	mo_018992	WGD	mv_001579	mv_031838	WGD		mo_002570	WGD	mv_002151	WGD
mo_001669	mo_018995	WGD	mv_001581	mv_031839	WGD		mo_002572	WGD	mv_002159	WGD
mo_001669	mo_025724	WGD	mv_001582	mv_031840	WGD		mo_002573	WGD	mv_002163	WGD
mo_001673	mo_018998	WGD	mv_001615	mv_031181	WGD		mo_002582	WGD	mv_002165	WGD
mo_001674	mo_032978	WGD	mv_001617	mv_021804	WGD		mo_002584	WGD	mv_002166	WGD
mo_001678	mo_032974	WGD	mv_001619	mv_021806	WGD		mo_002587	WGD	mv_002170	WGD
mo_001680	mo_019016	WGD	mv_001620	mv_021810	WGD		mo_002593	WGD	mv_002171	WGD
mo_001681	mo_032970	WGD	mv_001623	mv_021830	WGD		mo_002594	WGD	mv_002178	WGD
mo_001682	mo_032969	WGD	mv_001623	mv_031179	WGD		mo_002595	WGD	mv_002182	WGD
mo_001682	mo_025737	WGD	mv_001626	mv_021848	WGD		mo_002597	WGD	mv_002188	WGD
mo_001683	mo_032968	WGD	mv_001627	mv_021849	WGD		mo_002598	WGD	mv_002190	WGD
mo_001683	mo_019017	WGD	mv_001630	mv_021858	WGD		mo_002605	WGD	mv_002196	WGD
mo_001687	mo_019027	WGD	mv_001631	mv_031177	WGD		mo_002607	WGD	mv_002197	WGD
mo_001687	mo_032965	WGD	mv_001633	mv_017659	WGD		mo_002608	WGD	mv_002200	WGD
mo_001687	mo_025741	WGD	mv_001634	mv_017658	WGD		mo_002609	WGD	mv_002202	WGD
mo_001689	mo_032961	WGD	mv_001670	mv_021883	WGD		mo_002637	WGD	mv_002204	WGD
mo_001689	mo_025747	WGD	mv_001674	mv_031170	WGD		mo_002646	WGD	mv_002208	WGD
mo_001691	mo_025750	WGD	mv_001674	mv_017638	WGD		mo_002650	WGD	mv_002227	WGD
mo_001706	mo_038316	WGD	mv_001674	mv_024570	WGD		mo_002651	WGD	mv_002230	WGD
mo_001715	mo_038308	WGD	mv_001676	mv_021919	WGD		mo_002654	WGD	mv_002232	WGD
mo_001721	mo_038302	WGD	mv_001684	mv_024564	WGD		mo_002663	WGD	mv_002235	WGD
mo_001722	mo_038290	WGD	mv_001688	mv_031165	WGD		mo_002664	WGD	mv_002239	WGD
mo_001727	mo_038285	WGD	mv_001688	mv_017626	WGD		mo_002673	WGD	mv_002241	WGD
mo_001736	mo_038273	WGD	mv_001688	mv_021938	WGD		mo_002681	WGD	mv_002243	WGD
mo_001740	mo_038271	WGD	mv_001689	mv_031164	WGD		mo_002682	WGD	mv_002245	WGD
mo_001744	mo_031079	WGD	mv_001689	mv_017618	WGD		mo_002685	WGD	mv_002247	WGD
mo_001744	mo_019775	WGD	mv_001693	mv_017605	WGD		mo_002691	WGD	mv_002249	WGD
mo_001745	mo_038250	WGD	mv_001694	mv_021982	WGD		mo_002692	WGD	mv_002255	WGD
mo_001746	mo_038245	WGD	mv_001696	mv_031158	WGD		mo_002693	WGD	mv_002265	WGD
mo_001746	mo_019761	WGD	mv_001696	mv_021996	WGD		mo_002694	WGD	mv_002266	WGD
mo_001747	mo_019757	WGD	mv_001697	mv_031157	WGD		mo_002699	WGD	mv_002272	WGD
mo_001747	mo_031066	WGD	mv_001699	mv_017598	WGD		mo_002701	WGD	mv_002278	WGD
mo_001750	mo_038242	WGD	mv_001699	mv_022010	WGD		mo_002704	WGD	mv_002283	WGD
mo_001752	mo_038239	WGD	mv_001702	mv_022011	WGD		mo_002710	WGD	mv_002288	WGD
mo_001754	mo_038238	WGD	mv_001703	mv_024546	WGD		mo_002711	WGD	mv_002295	WGD
mo_001756	mo_038234	WGD	mv_001709	mv_031156	WGD		mo_002712	WGD	mv_002310	WGD
mo_001757	mo_038231	WGD	mv_001709	mv_007335	WGD		mo_002716	WGD	mv_002325	WGD
mo_001760	mo_031053	WGD	mv_001710	mv_024538	WGD		mo_002720	WGD	mv_002331	WGD
mo_001760	mo_019736	WGD	mv_001710	mv_022025	WGD		mo_002727	WGD	mv_002334	WGD
mo_001762	mo_019735	WGD	mv_001711	mv_022042	WGD		mo_002728	WGD	mv_002338	WGD
mo_001763	mo_038230	WGD	mv_001711	mv_017582	WGD		mo_002732	WGD	mv_002340	WGD
mo_001764	mo_019734	WGD	mv_001711	mv_007343	WGD		mo_002733	WGD	mv_002345	WGD
mo_001774	mo_031045	WGD	mv_001712	mv_022044	WGD		mo_002734	WGD	mv_002346	WGD
mo_001777	mo_003775	WGD	mv_001715	mv_022051	WGD		mo_002735	WGD	mv_002349	WGD
mo_001779	mo_039428	WGD	mv_001715	mv_017572	WGD		mo_002737	WGD	mv_002350	WGD
mo_001790	mo_031038	WGD	mv_001716	mv_022058	WGD		mo_002738	WGD	mv_002352	WGD
mo_001792	mo_003796	WGD	mv_001717	mv_024524	WGD		mo_002741	WGD	mv_002353	WGD
mo_001793	mo_003800	WGD	mv_001717	mv_031153	WGD		mo_002748	WGD	mv_002354	WGD
mo_001794	mo_003803	WGD	mv_001718	mv_007350	WGD		mo_002794	WGD	mv_002355	WGD
mo_001795	mo_038217	WGD	mv_001718	mv_017567	WGD		mo_002800	WGD	mv_002356	WGD
mo_001796	mo_003817	WGD	mv_001720	mv_007354	WGD		mo_002821	WGD	mv_002359	WGD
mo_001798	mo_019701	WGD	mv_001720	mv_017563	WGD		mo_002832	WGD	mv_002360	WGD
mo_001798	mo_031021	WGD	mv_001722	mv_022158	WGD		mo_002838	WGD	mv_002362	WGD
mo_001799	mo_003829	WGD	mv_001724	mv_024483	WGD		mo_002842	WGD	mv_002364	WGD
mo_001808	mo_038206	WGD	mv_001726	mv_017555	WGD		mo_002845	WGD	mv_002368	WGD
mo_001809	mo_038203	WGD	mv_001728	mv_022150	WGD		mo_002849	WGD	mv_002377	WGD
mo_001814	mo_038194	WGD	mv_001729	mv_022148	WGD		mo_002851	WGD	mv_002381	WGD
mo_001815	mo_038193	WGD	mv_001730	mv_007363	WGD		mo_002856	WGD	mv_002383	WGD
mo_001869	mo_038327	WGD	mv_001734	mv_017542	WGD		mo_002859	WGD	mv_002386	WGD
mo_001890	mo_038345	WGD	mv_001735	mv_017538	WGD		mo_002864	WGD	mv_002388	WGD
mo_001891	mo_038350	WGD	mv_001735	mv_022122	WGD		mo_002871	WGD	mv_002390	WGD
mo_001899	mo_038354	WGD	mv_001735	mv_024497	WGD		mo_002875	WGD	mv_002391	WGD
mo_001910	mo_038512	WGD	mv_001736	mv_031149	WGD		mo_002876	WGD	mv_002392	WGD
mo_001914	mo_038505	WGD	mv_001738	mv_022119	WGD		mo_002878	WGD	mv_002396	WGD
mo_001918	mo_038503	WGD	mv_001739	mv_022116	WGD		mo_002879	WGD	mv_002403	WGD
mo_001923	mo_038502	WGD	mv_001739	mv_024504	WGD		mo_002880	WGD	mv_002404	WGD
mo_001923	mo_038362	WGD	mv_001740	mv_017532	WGD		mo_002883	WGD	mv_002410	WGD
mo_001925	mo_038496	WGD	mv_001740	mv_024508	WGD		mo_002885	WGD	mv_002412	WGD
mo_001940	mo_038370	WGD	mv_001741	mv_031147	WGD		mo_002886	WGD	mv_002415	WGD
mo_001951	mo_038373	WGD	mv_001743	mv_007382	WGD		mo_002892	WGD	mv_002416	WGD
mo_001952	mo_038374	WGD	mv_001743	mv_017528	WGD		mo_002894	WGD	mv_002419	WGD
mo_001953	mo_038415	WGD	mv_001744	mv_031145	WGD		mo_002895	WGD	mv_002421	WGD
mo_001962	mo_038400	WGD	mv_001745	mv_024511	WGD		mo_002897	WGD	mv_002422	WGD
mo_001963	mo_038396	WGD	mv_001746	mv_031144	WGD		mo_002899	WGD	mv_002423	WGD
mo_001966	mo_038392	WGD	mv_001746	mv_024514	WGD		mo_002901	WGD	mv_002426	WGD
mo_001967	mo_038385	WGD	mv_001750	mv_031141	WGD		mo_002904	WGD	mv_002430	WGD
mo_001969	mo_038379	WGD	mv_001751	mv_031140	WGD		mo_002905	WGD	mv_002431	WGD
mo_001971	mo_038375	WGD	mv_001754	mv_024518	WGD		mo_002906	WGD	mv_002436	WGD
mo_002012	mo_010783	WGD	mv_001754	mv_017518	WGD		mo_002909	WGD	mv_002444	WGD
mo_002016	mo_010788	WGD	mv_001757	mv_031139	WGD		mo_002910	WGD	mv_002445	WGD
mo_002017	mo_010790	WGD	mv_001757	mv_017517	WGD		mo_002913	WGD	mv_002447	WGD
mo_002028	mo_010814	WGD	mv_001758	mv_024519	WGD		mo_002915	WGD	mv_002448	WGD
mo_002034	mo_010823	WGD	mv_001758	mv_017516	WGD		mo_002919	WGD	mv_002449	WGD
mo_002099	mo_017240	WGD	mv_001759	mv_007386	WGD		mo_002924	WGD	mv_002452	WGD
mo_002100	mo_017236	WGD	mv_001760	mv_031138	WGD		mo_002925	WGD	mv_002454	WGD
mo_002106	mo_017230	WGD	mv_001762	mv_031137	WGD		mo_002928	WGD	mv_002456	WGD
mo_002109	mo_017229	WGD	mv_001763	mv_017503	WGD		mo_002929	WGD	mv_002463	WGD
mo_002129	mo_038927	WGD	mv_001763	mv_007396	WGD		mo_002932	WGD	mv_002464	WGD
mo_002135	mo_017218	WGD	mv_001764	mv_031135	WGD		mo_002933	WGD	mv_002467	WGD
mo_002136	mo_017217	WGD	mv_001770	mv_017493	WGD		mo_002934	WGD	mv_002469	WGD
mo_002154	mo_038912	WGD	mv_001770	mv_007399	WGD		mo_002936	WGD	mv_002475	WGD
mo_002171	mo_038903	WGD	mv_001773	mv_007401	WGD		mo_002937	WGD	mv_002476	WGD
mo_002178	mo_038897	WGD	mv_001775	mv_020761	WGD		mo_002939	WGD	mv_002479	WGD
mo_002185	mo_038894	WGD	mv_001776	mv_020764	WGD		mo_002940	WGD	mv_002483	WGD
mo_002190	mo_038891	WGD	mv_001779	mv_020765	WGD		mo_002941	WGD	mv_002484	WGD
mo_002198	mo_038885	WGD	mv_001782	mv_020774	WGD		mo_002944	WGD	mv_002487	WGD
mo_002200	mo_038882	WGD	mv_001785	mv_020776	WGD		mo_002945	WGD	mv_002497	WGD
mo_002207	mo_034150	WGD	mv_001787	mv_020778	WGD		mo_002946	WGD	mv_002499	WGD
mo_002211	mo_038874	WGD	mv_001788	mv_020779	WGD		mo_002948	WGD	mv_002503	WGD
mo_002213	mo_034153	WGD	mv_001793	mv_020803	WGD		mo_002950	WGD	mv_002507	WGD
mo_002214	mo_034154	WGD	mv_001796	mv_020818	WGD		mo_002952	WGD	mv_002514	WGD
mo_002215	mo_034158	WGD	mv_001800	mv_020820	WGD		mo_002953	WGD	mv_002519	WGD
mo_002215	mo_038872	WGD	mv_001805	mv_020824	WGD		mo_002954	WGD	mv_002529	WGD
mo_002218	mo_036487	WGD	mv_001809	mv_020827	WGD		mo_002957	WGD	mv_002530	WGD
mo_002225	mo_036490	WGD	mv_001811	mv_020830	WGD		mo_002958	WGD	mv_002533	WGD
mo_002225	mo_038869	WGD	mv_001813	mv_020834	WGD		mo_002959	WGD	mv_002535	WGD
mo_002226	mo_038868	WGD	mv_001815	mv_020835	WGD		mo_002960	WGD	mv_002547	WGD
mo_002230	mo_038867	WGD	mv_001816	mv_020836	WGD		mo_002963	WGD	mv_002552	WGD
mo_002231	mo_038866	WGD	mv_001820	mv_020844	WGD		mo_002964	WGD	mv_002554	WGD
mo_002231	mo_034160	WGD	mv_001821	mv_020846	WGD		mo_002967	WGD	mv_002555	WGD
mo_002234	mo_009714	WGD	mv_001827	mv_020848	WGD		mo_002969	WGD	mv_002557	WGD
mo_002236	mo_036493	WGD	mv_001830	mv_020852	WGD		mo_002971	WGD	mv_002558	WGD
mo_002237	mo_036494	WGD	mv_001833	mv_020854	WGD		mo_002972	WGD	mv_002560	WGD
mo_002238	mo_036495	WGD	mv_001834	mv_020855	WGD		mo_002975	WGD	mv_002565	WGD
mo_002239	mo_036497	WGD	mv_001836	mv_020867	WGD		mo_002977	WGD	mv_002570	WGD
mo_002242	mo_036498	WGD	mv_001840	mv_020876	WGD		mo_002979	WGD	mv_002577	WGD
mo_002244	mo_040121	WGD	mv_001842	mv_020877	WGD		mo_002980	WGD	mv_002578	WGD
mo_002245	mo_024015	WGD	mv_001855	mv_020886	WGD		mo_002981	WGD	mv_002579	WGD
mo_002245	mo_009718	WGD	mv_001855	mv_019410	WGD		mo_002982	WGD	mv_002581	WGD
mo_002245	mo_038862	WGD	mv_001856	mv_017265	WGD		mo_002985	WGD	mv_002583	WGD
mo_002245	mo_026982	WGD	mv_001856	mv_019413	WGD		mo_002986	WGD	mv_002585	WGD
mo_002250	mo_024013	WGD	mv_001858	mv_019415	WGD		mo_002991	WGD	mv_002598	WGD
mo_002250	mo_038857	WGD	mv_001860	mv_020899	WGD		mo_002992	WGD	mv_002601	WGD
mo_002251	mo_009720	WGD	mv_001862	mv_020900	WGD		mo_003004	WGD	mv_002602	WGD
mo_002252	mo_038855	WGD	mv_001863	mv_017244	WGD		mo_003005	WGD	mv_002606	WGD
mo_002252	mo_034167	WGD	mv_001863	mv_020901	WGD		mo_003008	WGD	mv_002611	WGD
mo_002253	mo_033769	WGD	mv_001863	mv_019425	WGD		mo_003009	WGD	mv_002615	WGD
mo_002254	mo_024011	WGD	mv_001865	mv_012294	WGD		mo_003012	WGD	mv_002616	WGD
mo_002254	mo_034168	WGD	mv_001865	mv_019428	WGD		mo_003022	WGD	mv_002628	WGD
mo_002255	mo_034171	WGD	mv_001867	mv_020902	WGD		mo_003023	WGD	mv_002632	WGD
mo_002256	mo_024007	WGD	mv_001868	mv_020903	WGD		mo_003025	WGD	mv_002635	WGD
mo_002258	mo_024006	WGD	mv_001871	mv_019433	WGD		mo_003026	WGD	mv_002640	WGD
mo_002258	mo_038854	WGD	mv_001874	mv_020908	WGD		mo_003028	WGD	mv_002647	WGD
mo_002259	mo_038852	WGD	mv_001875	mv_020909	WGD		mo_003031	WGD	mv_002651	WGD
mo_002262	mo_026989	WGD	mv_001877	mv_017218	WGD		mo_003032	WGD	mv_002653	WGD
mo_002262	mo_009726	WGD	mv_001881	mv_017215	WGD		mo_003034	WGD	mv_002663	WGD
mo_002262	mo_033778	WGD	mv_001882	mv_020911	WGD		mo_003036	WGD	mv_002668	WGD
mo_002263	mo_024001	WGD	mv_001883	mv_020912	WGD		mo_003038	WGD	mv_002673	WGD
mo_002263	mo_038850	WGD	mv_001884	mv_032263	WGD		mo_003044	WGD	mv_002674	WGD
mo_002263	mo_026990	WGD	mv_001885	mv_017197	WGD		mo_003046	WGD	mv_002675	WGD
mo_002266	mo_024000	WGD	mv_001885	mv_009663	WGD		mo_003049	WGD	mv_002769	WGD
mo_002269	mo_039880	WGD	mv_001887	mv_019451	WGD		mo_003051	WGD	mv_002771	WGD
mo_002271	mo_019034	WGD	mv_001888	mv_015292	WGD		mo_003052	WGD	mv_002774	WGD
mo_002272	mo_026992	WGD	mv_001890	mv_020919	WGD		mo_003053	WGD	mv_002780	WGD
mo_002273	mo_019019	WGD	mv_001891	mv_012274	WGD		mo_003055	WGD	mv_002782	WGD
mo_002273	mo_033781	WGD	mv_001892	mv_012273	WGD		mo_003057	WGD	mv_002785	WGD
mo_002273	mo_026993	WGD	mv_001892	mv_017189	WGD		mo_003061	WGD	mv_002788	WGD
mo_002274	mo_023994	WGD	mv_001893	mv_017188	WGD		mo_003062	WGD	mv_002791	WGD
mo_002278	mo_019012	WGD	mv_001896	mv_009673	WGD		mo_003065	WGD	mv_002793	WGD
mo_002279	mo_019008	WGD	mv_001897	mv_015311	WGD		mo_003066	WGD	mv_002794	WGD
mo_002282	mo_023990	WGD	mv_001899	mv_015312	WGD		mo_003067	WGD	mv_002796	WGD
mo_002282	mo_038843	WGD	mv_001901	mv_020925	WGD		mo_003068	WGD	mv_002797	WGD
mo_002283	mo_009745	WGD	mv_001907	mv_015320	WGD		mo_003069	WGD	mv_002798	WGD
mo_002283	mo_019003	WGD	mv_001909	mv_017166	WGD		mo_003071	WGD	mv_002802	WGD
mo_002284	mo_038841	WGD	mv_001909	mv_009691	WGD		mo_003077	WGD	mv_002803	WGD
mo_002286	mo_019001	WGD	mv_001911	mv_020935	WGD		mo_003079	WGD	mv_002804	WGD
mo_002287	mo_009748	WGD	mv_001911	mv_019471	WGD		mo_003080	WGD	mv_002807	WGD
mo_002289	mo_024017	WGD	mv_001911	mv_015322	WGD		mo_003082	WGD	mv_002809	WGD
mo_002290	mo_024018	WGD	mv_001913	mv_017164	WGD		mo_003084	WGD	mv_002816	WGD
mo_002290	mo_038831	WGD	mv_001914	mv_017162	WGD		mo_003086	WGD	mv_002817	WGD
mo_002290	mo_009752	WGD	mv_001915	mv_019478	WGD		mo_003094	WGD	mv_002821	WGD
mo_002292	mo_031268	WGD	mv_001915	mv_012254	WGD		mo_003095	WGD	mv_002824	WGD
mo_002293	mo_038828	WGD	mv_001916	mv_019479	WGD		mo_003096	WGD	mv_002828	WGD
mo_002293	mo_024021	WGD	mv_001917	mv_020939	WGD		mo_003098	WGD	mv_002831	WGD
mo_002294	mo_031270	WGD	mv_001919	mv_019484	WGD		mo_003101	WGD	mv_002832	WGD
mo_002294	mo_024036	WGD	mv_001919	mv_012244	WGD		mo_003102	WGD	mv_002835	WGD
mo_002297	mo_033801	WGD	mv_001920	mv_020943	WGD		mo_003105	WGD	mv_002838	WGD
mo_002297	mo_027002	WGD	mv_001920	mv_009705	WGD		mo_003107	WGD	mv_002839	WGD
mo_002299	mo_027008	WGD	mv_001920	mv_015354	WGD		mo_003108	WGD	mv_002840	WGD
mo_002303	mo_001339	WGD	mv_001922	mv_020946	WGD		mo_003110	WGD	mv_002843	WGD
mo_002308	mo_009759	WGD	mv_001925	mv_020949	WGD		mo_003111	WGD	mv_002844	WGD
mo_002308	mo_033808	WGD	mv_001926	mv_017138	WGD		mo_003112	WGD	mv_002845	WGD
mo_002310	mo_024044	WGD	mv_001926	mv_012235	WGD		mo_003113	WGD	mv_002847	WGD
mo_002312	mo_024045	WGD	mv_001926	mv_020954	WGD		mo_003118	WGD	mv_002848	WGD
mo_002314	mo_009765	WGD	mv_001927	mv_012228	WGD		mo_003119	WGD	mv_002849	WGD
mo_002315	mo_024048	WGD	mv_001930	mv_019500	WGD		mo_003120	WGD	mv_002851	WGD
mo_002315	mo_031292	WGD	mv_001931	mv_020957	WGD		mo_003124	WGD	mv_002852	WGD
mo_002316	mo_024049	WGD	mv_001931	mv_019501	WGD		mo_003126	WGD	mv_002855	WGD
mo_002319	mo_024051	WGD	mv_001931	mv_009720	WGD		mo_003128	WGD	mv_002856	WGD
mo_002320	mo_038818	WGD	mv_001933	mv_009736	WGD		mo_003129	WGD	mv_002857	WGD
mo_002321	mo_009777	WGD	mv_001935	mv_019514	WGD		mo_003130	WGD	mv_002859	WGD
mo_002322	mo_033818	WGD	mv_001935	mv_020969	WGD		mo_003132	WGD	mv_002863	WGD
mo_002325	mo_009792	WGD	mv_001936	mv_020970	WGD		mo_003133	WGD	mv_002864	WGD
mo_002327	mo_031307	WGD	mv_001938	mv_019525	WGD		mo_003134	WGD	mv_002865	WGD
mo_002328	mo_024053	WGD	mv_001939	mv_009757	WGD		mo_003140	WGD	mv_002866	WGD
mo_002331	mo_024055	WGD	mv_001939	mv_020991	WGD		mo_003141	WGD	mv_002868	WGD
mo_002338	mo_038806	WGD	mv_001941	mv_009759	WGD		mo_003142	WGD	mv_002870	WGD
mo_002338	mo_024060	WGD	mv_001944	mv_020995	WGD		mo_003146	WGD	mv_002872	WGD
mo_002338	mo_009801	WGD	mv_001944	mv_019540	WGD		mo_003147	WGD	mv_002873	WGD
mo_002339	mo_024064	WGD	mv_001948	mv_020997	WGD		mo_003153	WGD	mv_002875	WGD
mo_002339	mo_009805	WGD	mv_001949	mv_020998	WGD		mo_003154	WGD	mv_002880	WGD
mo_002343	mo_033827	WGD	mv_001952	mv_019542	WGD		mo_003157	WGD	mv_002883	WGD
mo_002350	mo_038789	WGD	mv_001952	mv_021002	WGD		mo_003158	WGD	mv_002885	WGD
mo_002352	mo_024081	WGD	mv_001952	mv_009765	WGD		mo_003159	WGD	mv_002886	WGD
mo_002352	mo_038787	WGD	mv_001954	mv_009788	WGD		mo_003162	WGD	mv_002888	WGD
mo_002360	mo_024088	WGD	mv_001962	mv_019549	WGD		mo_003165	WGD	mv_002894	WGD
mo_002361	mo_009826	WGD	mv_001965	mv_021015	WGD		mo_003168	WGD	mv_002897	WGD
mo_002364	mo_009830	WGD	mv_001966	mv_019562	WGD		mo_003170	WGD	mv_002898	WGD
mo_002364	mo_024093	WGD	mv_001968	mv_019567	WGD		mo_003171	WGD	mv_002900	WGD
mo_002385	mo_009833	WGD	mv_001968	mv_009795	WGD		mo_003177	WGD	mv_002903	WGD
mo_002387	mo_024100	WGD	mv_001972	mv_021027	WGD		mo_003182	WGD	mv_002906	WGD
mo_002399	mo_025650	WGD	mv_001975	mv_019577	WGD		mo_003183	WGD	mv_002907	WGD
mo_002401	mo_025643	WGD	mv_001978	mv_021038	WGD		mo_003186	WGD	mv_002911	WGD
mo_002402	mo_027049	WGD	mv_001979	mv_019595	WGD		mo_003187	WGD	mv_002912	WGD
mo_002404	mo_027050	WGD	mv_001982	mv_021043	WGD		mo_003189	WGD	mv_002913	WGD
mo_002413	mo_009847	WGD	mv_001985	mv_021045	WGD		mo_003190	WGD	mv_002919	WGD
mo_002415	mo_025641	WGD	mv_001988	mv_021051	WGD		mo_003191	WGD	mv_002920	WGD
mo_002415	mo_034263	WGD	mv_001989	mv_021053	WGD		mo_003194	WGD	mv_002921	WGD
mo_002420	mo_038713	WGD	mv_001992	mv_021054	WGD		mo_003196	WGD	mv_002923	WGD
mo_002422	mo_009857	WGD	mv_001994	mv_021057	WGD		mo_003197	WGD	mv_002924	WGD
mo_002422	mo_034272	WGD	mv_001999	mv_021062	WGD		mo_003199	WGD	mv_002926	WGD
mo_002428	mo_025627	WGD	mv_002007	mv_021079	WGD		mo_003200	WGD	mv_002928	WGD
mo_002435	mo_027073	WGD	mv_002036	mv_030937	WGD		mo_003202	WGD	mv_002932	WGD
mo_002436	mo_027074	WGD	mv_002037	mv_030936	WGD		mo_003203	WGD	mv_002933	WGD
mo_002436	mo_034273	WGD	mv_002038	mv_030931	WGD		mo_003204	WGD	mv_002934	WGD
mo_002436	mo_025623	WGD	mv_002054	mv_030928	WGD		mo_003206	WGD	mv_002937	WGD
mo_002436	mo_038716	WGD	mv_002055	mv_030927	WGD		mo_003209	WGD	mv_002938	WGD
mo_002453	mo_038718	WGD	mv_002064	mv_030926	WGD		mo_003210	WGD	mv_002939	WGD
mo_002456	mo_038721	WGD	mv_002067	mv_030564	WGD		mo_003211	WGD	mv_002941	WGD
mo_002456	mo_034277	WGD	mv_002071	mv_030565	WGD		mo_003213	WGD	mv_002944	WGD
mo_002457	mo_027082	WGD	mv_002072	mv_030566	WGD		mo_003215	WGD	mv_002948	WGD
mo_002462	mo_038726	WGD	mv_002088	mv_030583	WGD		mo_003217	WGD	mv_002949	WGD
mo_002465	mo_034279	WGD	mv_002096	mv_030585	WGD		mo_003219	WGD	mv_002952	WGD
mo_002466	mo_038730	WGD	mv_002100	mv_030588	WGD		mo_003222	WGD	mv_002954	WGD
mo_002474	mo_027086	WGD	mv_002108	mv_030593	WGD		mo_003223	WGD	mv_002955	WGD
mo_002476	mo_034115	WGD	mv_002109	mv_030595	WGD		mo_003224	WGD	mv_002964	WGD
mo_002477	mo_027089	WGD	mv_002114	mv_030596	WGD		mo_003226	WGD	mv_002966	WGD
mo_002477	mo_013550	WGD	mv_002116	mv_026062	WGD		mo_003229	WGD	mv_002970	WGD
mo_002480	mo_031455	WGD	mv_002122	mv_030599	WGD		mo_003230	WGD	mv_002973	WGD
mo_002480	mo_025606	WGD	mv_002125	mv_030600	WGD		mo_003232	WGD	mv_002975	WGD
mo_002482	mo_013551	WGD	mv_002126	mv_030602	WGD		mo_003234	WGD	mv_002976	WGD
mo_002482	mo_031458	WGD	mv_002127	mv_030603	WGD		mo_003235	WGD	mv_002982	WGD
mo_002486	mo_038738	WGD	mv_002128	mv_020007	WGD		mo_003238	WGD	mv_002983	WGD
mo_002487	mo_034109	WGD	mv_002128	mv_026068	WGD		mo_003241	WGD	mv_002984	WGD
mo_002487	mo_038739	WGD	mv_002131	mv_000685	WGD		mo_003249	WGD	mv_002986	WGD
mo_002488	mo_025601	WGD	mv_002131	mv_030605	WGD		mo_003250	WGD	mv_002989	WGD
mo_002492	mo_034108	WGD	mv_002135	mv_020008	WGD		mo_003251	WGD	mv_002990	WGD
mo_002493	mo_009873	WGD	mv_002136	mv_020009	WGD		mo_003252	WGD	mv_002992	WGD
mo_002493	mo_031468	WGD	mv_002137	mv_020011	WGD		mo_003253	WGD	mv_002997	WGD
mo_002494	mo_034106	WGD	mv_002138	mv_020014	WGD		mo_003254	WGD	mv_002999	WGD
mo_002494	mo_009874	WGD	mv_002139	mv_030607	WGD		mo_003255	WGD	mv_003000	WGD
mo_002496	mo_038702	WGD	mv_002142	mv_030610	WGD		mo_003258	WGD	mv_003002	WGD
mo_002498	mo_034104	WGD	mv_002142	mv_020017	WGD		mo_003260	WGD	mv_003005	WGD
mo_002500	mo_031476	WGD	mv_002145	mv_030611	WGD		mo_003261	WGD	mv_003007	WGD
mo_002500	mo_038699	WGD	mv_002149	mv_026073	WGD		mo_003263	WGD	mv_003012	WGD
mo_002505	mo_025591	WGD	mv_002150	mv_026076	WGD		mo_003264	WGD	mv_003017	WGD
mo_002505	mo_038693	WGD	mv_002151	mv_030616	WGD		mo_003266	WGD	mv_003019	WGD
mo_002507	mo_025590	WGD	mv_002151	mv_026077	WGD		mo_003270	WGD	mv_003020	WGD
mo_002508	mo_034103	WGD	mv_002159	mv_030618	WGD		mo_003273	WGD	mv_003023	WGD
mo_002510	mo_025587	WGD	mv_002163	mv_030619	WGD		mo_003275	WGD	mv_003024	WGD
mo_002512	mo_013564	WGD	mv_002165	mv_026080	WGD		mo_003277	WGD	mv_003025	WGD
mo_002514	mo_009882	WGD	mv_002165	mv_030620	WGD		mo_003280	WGD	mv_003028	WGD
mo_002521	mo_031503	WGD	mv_002166	mv_020024	WGD		mo_003283	WGD	mv_003029	WGD
mo_002521	mo_038676	WGD	mv_002170	mv_030621	WGD		mo_003284	WGD	mv_003031	WGD
mo_002523	mo_009888	WGD	mv_002171	mv_030622	WGD		mo_003287	WGD	mv_003037	WGD
mo_002524	mo_009889	WGD	mv_002178	mv_030624	WGD		mo_003288	WGD	mv_003039	WGD
mo_002527	mo_009895	WGD	mv_002182	mv_030627	WGD		mo_003290	WGD	mv_003045	WGD
mo_002527	mo_038671	WGD	mv_002188	mv_030631	WGD		mo_003293	WGD	mv_003046	WGD
mo_002527	mo_025577	WGD	mv_002190	mv_030634	WGD		mo_003294	WGD	mv_003054	WGD
mo_002530	mo_038670	WGD	mv_002196	mv_030637	WGD		mo_003295	WGD	mv_003055	WGD
mo_002533	mo_038668	WGD	mv_002197	mv_030638	WGD		mo_003298	WGD	mv_003058	WGD
mo_002535	mo_038661	WGD	mv_002200	mv_030639	WGD		mo_003299	WGD	mv_003059	WGD
mo_002542	mo_019942	WGD	mv_002202	mv_030640	WGD		mo_003300	WGD	mv_003064	WGD
mo_002545	mo_031531	WGD	mv_002204	mv_030641	WGD		mo_003302	WGD	mv_003065	WGD
mo_002548	mo_024266	WGD	mv_002208	mv_030646	WGD		mo_003303	WGD	mv_003066	WGD
mo_002550	mo_031537	WGD	mv_002227	mv_026094	WGD		mo_003307	WGD	mv_003067	WGD
mo_002553	mo_038654	WGD	mv_002230	mv_026095	WGD		mo_003310	WGD	mv_003069	WGD
mo_002556	mo_024259	WGD	mv_002232	mv_030650	WGD		mo_003311	WGD	mv_003070	WGD
mo_002556	mo_012135	WGD	mv_002235	mv_030654	WGD		mo_003312	WGD	mv_003071	WGD
mo_002556	mo_031542	WGD	mv_002235	mv_026097	WGD		mo_003313	WGD	mv_003073	WGD
mo_002557	mo_012136	WGD	mv_002239	mv_030657	WGD		mo_003315	WGD	mv_003074	WGD
mo_002559	mo_012138	WGD	mv_002241	mv_030658	WGD		mo_003317	WGD	mv_003077	WGD
mo_002561	mo_038649	WGD	mv_002243	mv_030659	WGD		mo_003318	WGD	mv_003079	WGD
mo_002561	mo_031547	WGD	mv_002243	mv_026099	WGD		mo_003320	WGD	mv_003082	WGD
mo_002565	mo_019934	WGD	mv_002245	mv_026100	WGD		mo_003322	WGD	mv_003084	WGD
mo_002565	mo_031557	WGD	mv_002247	mv_030660	WGD		mo_003323	WGD	mv_003085	WGD
mo_002567	mo_038647	WGD	mv_002249	mv_026101	WGD		mo_003324	WGD	mv_003087	WGD
mo_002569	mo_024241	WGD	mv_002255	mv_026102	WGD		mo_003325	WGD	mv_003089	WGD
mo_002570	mo_031558	WGD	mv_002265	mv_030662	WGD		mo_003326	WGD	mv_003091	WGD
mo_002572	mo_019933	WGD	mv_002266	mv_026104	WGD		mo_003327	WGD	mv_003092	WGD
mo_002573	mo_024221	WGD	mv_002266	mv_030663	WGD		mo_003329	WGD	mv_003095	WGD
mo_002582	mo_019926	WGD	mv_002272	mv_030669	WGD		mo_003331	WGD	mv_003097	WGD
mo_002582	mo_038633	WGD	mv_002278	mv_026111	WGD		mo_003333	WGD	mv_003098	WGD
mo_002582	mo_012149	WGD	mv_002283	mv_030671	WGD		mo_003334	WGD	mv_003099	WGD
mo_002584	mo_019924	WGD	mv_002288	mv_026114	WGD		mo_003336	WGD	mv_003101	WGD
mo_002587	mo_031660	WGD	mv_002295	mv_026116	WGD		mo_003337	WGD	mv_003102	WGD
mo_002593	mo_031665	WGD	mv_002295	mv_030677	WGD		mo_003339	WGD	mv_003104	WGD
mo_002594	mo_031670	WGD	mv_002310	mv_030681	WGD		mo_003341	WGD	mv_003105	WGD
mo_002594	mo_001201	WGD	mv_002325	mv_030686	WGD		mo_003343	WGD	mv_003107	WGD
mo_002595	mo_019917	WGD	mv_002331	mv_026164	WGD		mo_003345	WGD	mv_003108	WGD
mo_002595	mo_012159	WGD	mv_002331	mv_030688	WGD		mo_003346	WGD	mv_003110	WGD
mo_002597	mo_019915	WGD	mv_002334	mv_030689	WGD		mo_003350	WGD	mv_003111	WGD
mo_002597	mo_024214	WGD	mv_002338	mv_030691	WGD		mo_003353	WGD	mv_003115	WGD
mo_002598	mo_031673	WGD	mv_002340	mv_030692	WGD		mo_003355	WGD	mv_003116	WGD
mo_002605	mo_024209	WGD	mv_002345	mv_026162	WGD		mo_003356	WGD	mv_003119	WGD
mo_002607	mo_024208	WGD	mv_002346	mv_030694	WGD		mo_003357	WGD	mv_003122	WGD
mo_002607	mo_031686	WGD	mv_002346	mv_026160	WGD		mo_003364	WGD	mv_003124	WGD
mo_002608	mo_024205	WGD	mv_002349	mv_030695	WGD		mo_003369	WGD	mv_003127	WGD
mo_002609	mo_024204	WGD	mv_002350	mv_030696	WGD		mo_003374	WGD	mv_003128	WGD
mo_002637	mo_013732	WGD	mv_002352	mv_030697	WGD		mo_003375	WGD	mv_003131	WGD
mo_002646	mo_013738	WGD	mv_002352	mv_026158	WGD		mo_003453	WGD	mv_003132	WGD
mo_002650	mo_013743	WGD	mv_002353	mv_026157	WGD		mo_003454	WGD	mv_003133	WGD
mo_002651	mo_013744	WGD	mv_002354	mv_026156	WGD		mo_003455	WGD	mv_003139	WGD
mo_002654	mo_013749	WGD	mv_002355	mv_000561	WGD		mo_003457	WGD	mv_003141	WGD
mo_002663	mo_013750	WGD	mv_002356	mv_030698	WGD		mo_003459	WGD	mv_003143	WGD
mo_002664	mo_013756	WGD	mv_002356	mv_026154	WGD		mo_003465	WGD	mv_003144	WGD
mo_002673	mo_013762	WGD	mv_002359	mv_030699	WGD		mo_003471	WGD	mv_003145	WGD
mo_002681	mo_023556	WGD	mv_002360	mv_030701	WGD		mo_003473	WGD	mv_003146	WGD
mo_002682	mo_023563	WGD	mv_002362	mv_026150	WGD		mo_003476	WGD	mv_003151	WGD
mo_002685	mo_023574	WGD	mv_002364	mv_018681	WGD		mo_003478	WGD	mv_003152	WGD
mo_002691	mo_023588	WGD	mv_002368	mv_030703	WGD		mo_003479	WGD	mv_003155	WGD
mo_002692	mo_018115	WGD	mv_002377	mv_000567	WGD		mo_003480	WGD	mv_003158	WGD
mo_002693	mo_023591	WGD	mv_002381	mv_030707	WGD		mo_003483	WGD	mv_003159	WGD
mo_002693	mo_018117	WGD	mv_002383	mv_030708	WGD		mo_003485	WGD	mv_003160	WGD
mo_002694	mo_023600	WGD	mv_002383	mv_026144	WGD		mo_003496	WGD	mv_003162	WGD
mo_002699	mo_020031	WGD	mv_002386	mv_030709	WGD		mo_003500	WGD	mv_003163	WGD
mo_002701	mo_018121	WGD	mv_002388	mv_030710	WGD		mo_003501	WGD	mv_003167	WGD
mo_002701	mo_020026	WGD	mv_002388	mv_026142	WGD		mo_003503	WGD	mv_003175	WGD
mo_002704	mo_018123	WGD	mv_002390	mv_018683	WGD		mo_003504	WGD	mv_003181	WGD
mo_002710	mo_018131	WGD	mv_002391	mv_030717	WGD		mo_003505	WGD	mv_003184	WGD
mo_002711	mo_018134	WGD	mv_002392	mv_030718	WGD		mo_003506	WGD	mv_003187	WGD
mo_002712	mo_020016	WGD	mv_002392	mv_028969	WGD		mo_003508	WGD	mv_003189	WGD
mo_002716	mo_020007	WGD	mv_002396	mv_030720	WGD		mo_003509	WGD	mv_003191	WGD
mo_002720	mo_023715	WGD	mv_002403	mv_030721	WGD		mo_003511	WGD	mv_003194	WGD
mo_002727	mo_023727	WGD	mv_002404	mv_018686	WGD		mo_003512	WGD	mv_003203	WGD
mo_002728	mo_023728	WGD	mv_002410	mv_028964	WGD		mo_003513	WGD	mv_003216	WGD
mo_002732	mo_023739	WGD	mv_002412	mv_030723	WGD		mo_003515	WGD	mv_003230	WGD
mo_002733	mo_023742	WGD	mv_002412	mv_026137	WGD		mo_003516	WGD	mv_003234	WGD
mo_002733	mo_020001	WGD	mv_002415	mv_030724	WGD		mo_003518	WGD	mv_003242	WGD
mo_002734	mo_018149	WGD	mv_002415	mv_028962	WGD		mo_003519	WGD	mv_003244	WGD
mo_002735	mo_018150	WGD	mv_002416	mv_030725	WGD		mo_003522	WGD	mv_003245	WGD
mo_002737	mo_018153	WGD	mv_002419	mv_026134	WGD		mo_003523	WGD	mv_003248	WGD
mo_002737	mo_023754	WGD	mv_002419	mv_028961	WGD		mo_003524	WGD	mv_003251	WGD
mo_002738	mo_023755	WGD	mv_002421	mv_030731	WGD		mo_003527	WGD	mv_003273	WGD
mo_002741	mo_018155	WGD	mv_002421	mv_018690	WGD		mo_003529	WGD	mv_003274	WGD
mo_002748	mo_000054	WGD	mv_002422	mv_026132	WGD		mo_003531	WGD	mv_003275	WGD
mo_002794	mo_035636	WGD	mv_002422	mv_030732	WGD		mo_003538	WGD	mv_003276	WGD
mo_002800	mo_035633	WGD	mv_002423	mv_018691	WGD		mo_003539	WGD	mv_003280	WGD
mo_002821	mo_035626	WGD	mv_002426	mv_028819	WGD		mo_003544	WGD	mv_003281	WGD
mo_002832	mo_035616	WGD	mv_002430	mv_026127	WGD		mo_003545	WGD	mv_003283	WGD
mo_002838	mo_035615	WGD	mv_002430	mv_018693	WGD		mo_003559	WGD	mv_003287	WGD
mo_002842	mo_035613	WGD	mv_002431	mv_030736	WGD		mo_003570	WGD	mv_003288	WGD
mo_002845	mo_035612	WGD	mv_002436	mv_030738	WGD		mo_003573	WGD	mv_003294	WGD
mo_002849	mo_035611	WGD	mv_002444	mv_028958	WGD		mo_003574	WGD	mv_003306	WGD
mo_002849	mo_033502	WGD	mv_002445	mv_030741	WGD		mo_003576	WGD	mv_003307	WGD
mo_002851	mo_035610	WGD	mv_002445	mv_026124	WGD		mo_003578	WGD	mv_003308	WGD
mo_002856	mo_035607	WGD	mv_002445	mv_028815	WGD		mo_003579	WGD	mv_003310	WGD
mo_002859	mo_035606	WGD	mv_002447	mv_030743	WGD		mo_003581	WGD	mv_003317	WGD
mo_002864	mo_035603	WGD	mv_002447	mv_026122	WGD		mo_003582	WGD	mv_003318	WGD
mo_002871	mo_035590	WGD	mv_002448	mv_030744	WGD		mo_003586	WGD	mv_003320	WGD
mo_002875	mo_033519	WGD	mv_002449	mv_026121	WGD		mo_003588	WGD	mv_003325	WGD
mo_002876	mo_035589	WGD	mv_002449	mv_028951	WGD		mo_003590	WGD	mv_003329	WGD
mo_002878	mo_035588	WGD	mv_002452	mv_030745	WGD		mo_003591	WGD	mv_003340	WGD
mo_002879	mo_035587	WGD	mv_002454	mv_030747	WGD		mo_003593	WGD	mv_003341	WGD
mo_002880	mo_035586	WGD	mv_002456	mv_030749	WGD		mo_003594	WGD	mv_003342	WGD
mo_002883	mo_035584	WGD	mv_002463	mv_030751	WGD		mo_003595	WGD	mv_003343	WGD
mo_002885	mo_035579	WGD	mv_002464	mv_030752	WGD		mo_003597	WGD	mv_003346	WGD
mo_002886	mo_035577	WGD	mv_002467	mv_028805	WGD		mo_003600	WGD	mv_003349	WGD
mo_002892	mo_035570	WGD	mv_002467	mv_028944	WGD		mo_003603	WGD	mv_003361	WGD
mo_002894	mo_035568	WGD	mv_002469	mv_030753	WGD		mo_003604	WGD	mv_003362	WGD
mo_002895	mo_035567	WGD	mv_002469	mv_028804	WGD		mo_003605	WGD	mv_003370	WGD
mo_002897	mo_035566	WGD	mv_002475	mv_030762	WGD		mo_003607	WGD	mv_003371	WGD
mo_002899	mo_035564	WGD	mv_002475	mv_028802	WGD		mo_003608	WGD	mv_003374	WGD
mo_002901	mo_035561	WGD	mv_002476	mv_030763	WGD		mo_003610	WGD	mv_003376	WGD
mo_002901	mo_033538	WGD	mv_002479	mv_030765	WGD		mo_003614	WGD	mv_003380	WGD
mo_002904	mo_033544	WGD	mv_002483	mv_030766	WGD		mo_003615	WGD	mv_003388	WGD
mo_002905	mo_035557	WGD	mv_002484	mv_030767	WGD		mo_003617	WGD	mv_003389	WGD
mo_002905	mo_033545	WGD	mv_002487	mv_030769	WGD		mo_003622	WGD	mv_003390	WGD
mo_002906	mo_035554	WGD	mv_002497	mv_030773	WGD		mo_003623	WGD	mv_003391	WGD
mo_002906	mo_033551	WGD	mv_002499	mv_030774	WGD		mo_003624	WGD	mv_003393	WGD
mo_002909	mo_033555	WGD	mv_002503	mv_030781	WGD		mo_003626	WGD	mv_003394	WGD
mo_002910	mo_033558	WGD	mv_002507	mv_026174	WGD		mo_003627	WGD	mv_003396	WGD
mo_002913	mo_033564	WGD	mv_002514	mv_026195	WGD		mo_003628	WGD	mv_003397	WGD
mo_002913	mo_035550	WGD	mv_002514	mv_030789	WGD		mo_003630	WGD	mv_003401	WGD
mo_002915	mo_036274	WGD	mv_002519	mv_026197	WGD		mo_003631	WGD	mv_003402	WGD
mo_002919	mo_036273	WGD	mv_002529	mv_030797	WGD		mo_003633	WGD	mv_003404	WGD
mo_002924	mo_036270	WGD	mv_002530	mv_030801	WGD		mo_003637	WGD	mv_003405	WGD
mo_002925	mo_036265	WGD	mv_002533	mv_026204	WGD		mo_003638	WGD	mv_003406	WGD
mo_002928	mo_036262	WGD	mv_002535	mv_030803	WGD		mo_003640	WGD	mv_003408	WGD
mo_002929	mo_018902	WGD	mv_002547	mv_026205	WGD		mo_003648	WGD	mv_003409	WGD
mo_002929	mo_036261	WGD	mv_002547	mv_030808	WGD		mo_003649	WGD	mv_003410	WGD
mo_002929	mo_028710	WGD	mv_002552	mv_030815	WGD		mo_003652	WGD	mv_003419	WGD
mo_002932	mo_036257	WGD	mv_002554	mv_030818	WGD		mo_003659	WGD	mv_003420	WGD
mo_002933	mo_036256	WGD	mv_002555	mv_030819	WGD		mo_003661	WGD	mv_003422	WGD
mo_002933	mo_010229	WGD	mv_002557	mv_030823	WGD		mo_003662	WGD	mv_003423	WGD
mo_002934	mo_022510	WGD	mv_002558	mv_030827	WGD		mo_003665	WGD	mv_003425	WGD
mo_002934	mo_010227	WGD	mv_002560	mv_026214	WGD		mo_003669	WGD	mv_003426	WGD
mo_002936	mo_036253	WGD	mv_002565	mv_023707	WGD		mo_003670	WGD	mv_003428	WGD
mo_002936	mo_037433	WGD	mv_002570	mv_030834	WGD		mo_003676	WGD	mv_003429	WGD
mo_002937	mo_036250	WGD	mv_002577	mv_000464	WGD		mo_003678	WGD	mv_003430	WGD
mo_002939	mo_022511	WGD	mv_002578	mv_030839	WGD		mo_003680	WGD	mv_003431	WGD
mo_002939	mo_010223	WGD	mv_002579	mv_030841	WGD		mo_003689	WGD	mv_003432	WGD
mo_002939	mo_037429	WGD	mv_002579	mv_026220	WGD		mo_003692	WGD	mv_003436	WGD
mo_002940	mo_010222	WGD	mv_002581	mv_026225	WGD		mo_003693	WGD	mv_003437	WGD
mo_002941	mo_028718	WGD	mv_002583	mv_026226	WGD		mo_003697	WGD	mv_003440	WGD
mo_002944	mo_039771	WGD	mv_002583	mv_030850	WGD		mo_003705	WGD	mv_003442	WGD
mo_002944	mo_039590	WGD	mv_002585	mv_026227	WGD		mo_003707	WGD	mv_003443	WGD
mo_002945	mo_036242	WGD	mv_002598	mv_026232	WGD		mo_003709	WGD	mv_003444	WGD
mo_002945	mo_010219	WGD	mv_002598	mv_030855	WGD		mo_003710	WGD	mv_003447	WGD
mo_002946	mo_010218	WGD	mv_002601	mv_030857	WGD		mo_003714	WGD	mv_003449	WGD
mo_002946	mo_036241	WGD	mv_002602	mv_030859	WGD		mo_003715	WGD	mv_003451	WGD
mo_002946	mo_028719	WGD	mv_002606	mv_026238	WGD		mo_003719	WGD	mv_003454	WGD
mo_002946	mo_022516	WGD	mv_002611	mv_030866	WGD		mo_003720	WGD	mv_003455	WGD
mo_002948	mo_036240	WGD	mv_002615	mv_030869	WGD		mo_003723	WGD	mv_003456	WGD
mo_002950	mo_018887	WGD	mv_002616	mv_030874	WGD		mo_003725	WGD	mv_003458	WGD
mo_002952	mo_028720	WGD	mv_002628	mv_026244	WGD		mo_003726	WGD	mv_003460	WGD
mo_002953	mo_036237	WGD	mv_002632	mv_030888	WGD		mo_003727	WGD	mv_003462	WGD
mo_002953	mo_010215	WGD	mv_002635	mv_030889	WGD		mo_003728	WGD	mv_003465	WGD
mo_002953	mo_028721	WGD	mv_002640	mv_030891	WGD		mo_003729	WGD	mv_003472	WGD
mo_002953	mo_037411	WGD	mv_002640	mv_026247	WGD		mo_003735	WGD	mv_003473	WGD
mo_002954	mo_036236	WGD	mv_002647	mv_000401	WGD		mo_003737	WGD	mv_003474	WGD
mo_002954	mo_010213	WGD	mv_002651	mv_026250	WGD		mo_003740	WGD	mv_003484	WGD
mo_002954	mo_018882	WGD	mv_002653	mv_030899	WGD		mo_003741	WGD	mv_003488	WGD
mo_002957	mo_018881	WGD	mv_002653	mv_026251	WGD		mo_003745	WGD	mv_003492	WGD
mo_002958	mo_018880	WGD	mv_002663	mv_030908	WGD		mo_003747	WGD	mv_003493	WGD
mo_002959	mo_010209	WGD	mv_002668	mv_030911	WGD		mo_003748	WGD	mv_003495	WGD
mo_002959	mo_036233	WGD	mv_002673	mv_030915	WGD		mo_003750	WGD	mv_003498	WGD
mo_002960	mo_036232	WGD	mv_002674	mv_026262	WGD		mo_003752	WGD	mv_003503	WGD
mo_002960	mo_010205	WGD	mv_002675	mv_026263	WGD		mo_003753	WGD	mv_003509	WGD
mo_002963	mo_036231	WGD	mv_002769	mv_013480	WGD		mo_003754	WGD	mv_003512	WGD
mo_002963	mo_018875	WGD	mv_002769	mv_029849	WGD		mo_003757	WGD	mv_003514	WGD
mo_002964	mo_010203	WGD	mv_002771	mv_013483	WGD		mo_003760	WGD	mv_003517	WGD
mo_002967	mo_022524	WGD	mv_002774	mv_025568	WGD		mo_003770	WGD	mv_003518	WGD
mo_002967	mo_010202	WGD	mv_002780	mv_013489	WGD		mo_003771	WGD	mv_003521	WGD
mo_002969	mo_036224	WGD	mv_002782	mv_013490	WGD		mo_003773	WGD	mv_003523	WGD
mo_002971	mo_037395	WGD	mv_002782	mv_029853	WGD		mo_003775	WGD	mv_003531	WGD
mo_002972	mo_010193	WGD	mv_002785	mv_013494	WGD		mo_003776	WGD	mv_003536	WGD
mo_002975	mo_018868	WGD	mv_002785	mv_011637	WGD		mo_003777	WGD	mv_003537	WGD
mo_002977	mo_022529	WGD	mv_002785	mv_025572	WGD		mo_003780	WGD	mv_003540	WGD
mo_002977	mo_037383	WGD	mv_002788	mv_013495	WGD		mo_003783	WGD	mv_003541	WGD
mo_002979	mo_036214	WGD	mv_002791	mv_013932	WGD		mo_003784	WGD	mv_003542	WGD
mo_002980	mo_022534	WGD	mv_002793	mv_013934	WGD		mo_003785	WGD	mv_003543	WGD
mo_002981	mo_036213	WGD	mv_002794	mv_013935	WGD		mo_003786	WGD	mv_003544	WGD
mo_002982	mo_010184	WGD	mv_002796	mv_013936	WGD		mo_003787	WGD	mv_003545	WGD
mo_002982	mo_022536	WGD	mv_002797	mv_013938	WGD		mo_003789	WGD	mv_003556	WGD
mo_002985	mo_036210	WGD	mv_002798	mv_013939	WGD		mo_003793	WGD	mv_003558	WGD
mo_002985	mo_010182	WGD	mv_002802	mv_013948	WGD		mo_003794	WGD	mv_003562	WGD
mo_002985	mo_018866	WGD	mv_002803	mv_013950	WGD		mo_003796	WGD	mv_003567	WGD
mo_002986	mo_018864	WGD	mv_002804	mv_013953	WGD		mo_003798	WGD	mv_003702	WGD
mo_002991	mo_022539	WGD	mv_002807	mv_013958	WGD		mo_003800	WGD	mv_003708	WGD
mo_002991	mo_036209	WGD	mv_002809	mv_013961	WGD		mo_003801	WGD	mv_003716	WGD
mo_002992	mo_036208	WGD	mv_002816	mv_013967	WGD		mo_003805	WGD	mv_003734	WGD
mo_003004	mo_010174	WGD	mv_002817	mv_013968	WGD		mo_003809	WGD	mv_003736	WGD
mo_003005	mo_024533	WGD	mv_002821	mv_013971	WGD		mo_003810	WGD	mv_003748	WGD
mo_003008	mo_028738	WGD	mv_002824	mv_013972	WGD		mo_003813	WGD	mv_003759	WGD
mo_003009	mo_036201	WGD	mv_002824	mv_020702	WGD		mo_003814	WGD	mv_003761	WGD
mo_003012	mo_039858	WGD	mv_002828	mv_013973	WGD		mo_003815	WGD	mv_003765	WGD
mo_003012	mo_010172	WGD	mv_002828	mv_006575	WGD		mo_003816	WGD	mv_003767	WGD
mo_003012	mo_018853	WGD	mv_002831	mv_021492	WGD		mo_003817	WGD	mv_003768	WGD
mo_003022	mo_010163	WGD	mv_002832	mv_013977	WGD		mo_003820	WGD	mv_003770	WGD
mo_003022	mo_022550	WGD	mv_002832	mv_020704	WGD		mo_003822	WGD	mv_003773	WGD
mo_003023	mo_036194	WGD	mv_002835	mv_020705	WGD		mo_003823	WGD	mv_003774	WGD
mo_003023	mo_018847	WGD	mv_002838	mv_013979	WGD		mo_003826	WGD	mv_003781	WGD
mo_003023	mo_022552	WGD	mv_002838	mv_020707	WGD		mo_003831	WGD	mv_003782	WGD
mo_003023	mo_010162	WGD	mv_002839	mv_013982	WGD		mo_003832	WGD	mv_003785	WGD
mo_003025	mo_036191	WGD	mv_002839	mv_025695	WGD		mo_003833	WGD	mv_003787	WGD
mo_003025	mo_018859	WGD	mv_002840	mv_013984	WGD		mo_003836	WGD	mv_003792	WGD
mo_003026	mo_018860	WGD	mv_002843	mv_013988	WGD		mo_003837	WGD	mv_003793	WGD
mo_003026	mo_024531	WGD	mv_002843	mv_026842	WGD		mo_003838	WGD	mv_003794	WGD
mo_003028	mo_036190	WGD	mv_002843	mv_012652	WGD		mo_003839	WGD	mv_003796	WGD
mo_003028	mo_028747	WGD	mv_002844	mv_021497	WGD		mo_003840	WGD	mv_003799	WGD
mo_003031	mo_028748	WGD	mv_002844	mv_025694	WGD		mo_003841	WGD	mv_003801	WGD
mo_003031	mo_018861	WGD	mv_002845	mv_026834	WGD		mo_003842	WGD	mv_003808	WGD
mo_003032	mo_010159	WGD	mv_002845	mv_013994	WGD		mo_003843	WGD	mv_003813	WGD
mo_003032	mo_028749	WGD	mv_002847	mv_013995	WGD		mo_003844	WGD	mv_003816	WGD
mo_003034	mo_010158	WGD	mv_002847	mv_026833	WGD		mo_003845	WGD	mv_003822	WGD
mo_003034	mo_022555	WGD	mv_002848	mv_013998	WGD		mo_003846	WGD	mv_003825	WGD
mo_003036	mo_036188	WGD	mv_002848	mv_025692	WGD		mo_003848	WGD	mv_003830	WGD
mo_003038	mo_018839	WGD	mv_002849	mv_006567	WGD		mo_003850	WGD	mv_003831	WGD
mo_003044	mo_022556	WGD	mv_002849	mv_026832	WGD		mo_003851	WGD	mv_003907	WGD
mo_003044	mo_010157	WGD	mv_002851	mv_013999	WGD		mo_003854	WGD	mv_003909	WGD
mo_003046	mo_018837	WGD	mv_002851	mv_020722	WGD		mo_003855	WGD	mv_003910	WGD
mo_003046	mo_036187	WGD	mv_002851	mv_021501	WGD		mo_003856	WGD	mv_003917	WGD
mo_003049	mo_036186	WGD	mv_002851	mv_006566	WGD		mo_003858	WGD	mv_003918	WGD
mo_003051	mo_020436	WGD	mv_002852	mv_026831	WGD		mo_003862	WGD	mv_003919	WGD
mo_003051	mo_024524	WGD	mv_002855	mv_014002	WGD		mo_003863	WGD	mv_003921	WGD
mo_003052	mo_036182	WGD	mv_002856	mv_025689	WGD		mo_003865	WGD	mv_003924	WGD
mo_003052	mo_022557	WGD	mv_002856	mv_006563	WGD		mo_003867	WGD	mv_003925	WGD
mo_003052	mo_018836	WGD	mv_002857	mv_030006	WGD		mo_003868	WGD	mv_003928	WGD
mo_003053	mo_018835	WGD	mv_002859	mv_014003	WGD		mo_003870	WGD	mv_003930	WGD
mo_003055	mo_020428	WGD	mv_002859	mv_026827	WGD		mo_003872	WGD	mv_003932	WGD
mo_003057	mo_028762	WGD	mv_002863	mv_020725	WGD		mo_003873	WGD	mv_003935	WGD
mo_003061	mo_036175	WGD	mv_002863	mv_025687	WGD		mo_003874	WGD	mv_003938	WGD
mo_003062	mo_036174	WGD	mv_002863	mv_000189	WGD		mo_003875	WGD	mv_003939	WGD
mo_003065	mo_010152	WGD	mv_002864	mv_014004	WGD		mo_003878	WGD	mv_003940	WGD
mo_003065	mo_022561	WGD	mv_002864	mv_020726	WGD		mo_003879	WGD	mv_003941	WGD
mo_003065	mo_024509	WGD	mv_002865	mv_026821	WGD		mo_003881	WGD	mv_003947	WGD
mo_003066	mo_036226	WGD	mv_002865	mv_012638	WGD		mo_003882	WGD	mv_003948	WGD
mo_003067	mo_036173	WGD	mv_002866	mv_012632	WGD		mo_003884	WGD	mv_003950	WGD
mo_003067	mo_010151	WGD	mv_002866	mv_006555	WGD		mo_003885	WGD	mv_003951	WGD
mo_003067	mo_020422	WGD	mv_002868	mv_012626	WGD		mo_003887	WGD	mv_003952	WGD
mo_003068	mo_036228	WGD	mv_002868	mv_021506	WGD		mo_003891	WGD	mv_003953	WGD
mo_003069	mo_018826	WGD	mv_002870	mv_025682	WGD		mo_003893	WGD	mv_003955	WGD
mo_003069	mo_028768	WGD	mv_002872	mv_014016	WGD		mo_003897	WGD	mv_003956	WGD
mo_003069	mo_036229	WGD	mv_002872	mv_021508	WGD		mo_003899	WGD	mv_003958	WGD
mo_003071	mo_036168	WGD	mv_002873	mv_014019	WGD		mo_003900	WGD	mv_003962	WGD
mo_003077	mo_036165	WGD	mv_002875	mv_014021	WGD		mo_003901	WGD	mv_003963	WGD
mo_003077	mo_028772	WGD	mv_002875	mv_003390	WGD		mo_003902	WGD	mv_003968	WGD
mo_003079	mo_018823	WGD	mv_002880	mv_012618	WGD		mo_003906	WGD	mv_003970	WGD
mo_003079	mo_028773	WGD	mv_002880	mv_003392	WGD		mo_003907	WGD	mv_003972	WGD
mo_003079	mo_022565	WGD	mv_002883	mv_014025	WGD		mo_003909	WGD	mv_003977	WGD
mo_003079	mo_036236	WGD	mv_002883	mv_020695	WGD		mo_003911	WGD	mv_003978	WGD
mo_003080	mo_020415	WGD	mv_002885	mv_003396	WGD		mo_003913	WGD	mv_003988	WGD
mo_003082	mo_036160	WGD	mv_002886	mv_012615	WGD		mo_003917	WGD	mv_003989	WGD
mo_003084	mo_036154	WGD	mv_002886	mv_006531	WGD		mo_003921	WGD	mv_003990	WGD
mo_003084	mo_024485	WGD	mv_002888	mv_003567	WGD		mo_003923	WGD	mv_003991	WGD
mo_003086	mo_036153	WGD	mv_002888	mv_021510	WGD		mo_003924	WGD	mv_003992	WGD
mo_003094	mo_022566	WGD	mv_002888	mv_003399	WGD		mo_003925	WGD	mv_003994	WGD
mo_003095	mo_036147	WGD	mv_002894	mv_014029	WGD		mo_003926	WGD	mv_003996	WGD
mo_003095	mo_022567	WGD	mv_002894	mv_021513	WGD		mo_003956	WGD	mv_003997	WGD
mo_003096	mo_028783	WGD	mv_002897	mv_030008	WGD		mo_003957	WGD	mv_003999	WGD
mo_003096	mo_036146	WGD	mv_002897	mv_003404	WGD		mo_003964	WGD	mv_004003	WGD
mo_003096	mo_024474	WGD	mv_002898	mv_014032	WGD		mo_003967	WGD	mv_004004	WGD
mo_003098	mo_018804	WGD	mv_002898	mv_021515	WGD		mo_003972	WGD	mv_004010	WGD
mo_003098	mo_022569	WGD	mv_002898	mv_003562	WGD		mo_003975	WGD	mv_004013	WGD
mo_003101	mo_036144	WGD	mv_002900	mv_006525	WGD		mo_003977	WGD	mv_004015	WGD
mo_003101	mo_010139	WGD	mv_002903	mv_003561	WGD		mo_003980	WGD	mv_004020	WGD
mo_003101	mo_022580	WGD	mv_002903	mv_000333	WGD		mo_003981	WGD	mv_004022	WGD
mo_003102	mo_036143	WGD	mv_002903	mv_000209	WGD		mo_004013	WGD	mv_004024	WGD
mo_003102	mo_020402	WGD	mv_002903	mv_003405	WGD		mo_004023	WGD	mv_004025	WGD
mo_003105	mo_018791	WGD	mv_002906	mv_003558	WGD		mo_004031	WGD	mv_004032	WGD
mo_003105	mo_036136	WGD	mv_002906	mv_014035	WGD		mo_004036	WGD	mv_004033	WGD
mo_003107	mo_010134	WGD	mv_002907	mv_014036	WGD		mo_004042	WGD	mv_004036	WGD
mo_003107	mo_022587	WGD	mv_002907	mv_006519	WGD		mo_004045	WGD	mv_004037	WGD
mo_003107	mo_020399	WGD	mv_002907	mv_000329	WGD		mo_004046	WGD	mv_004038	WGD
mo_003108	mo_024463	WGD	mv_002911	mv_020691	WGD		mo_004052	WGD	mv_004039	WGD
mo_003110	mo_036134	WGD	mv_002912	mv_014042	WGD		mo_004057	WGD	mv_004041	WGD
mo_003111	mo_036130	WGD	mv_002913	mv_003413	WGD		mo_004058	WGD	mv_004042	WGD
mo_003111	mo_018789	WGD	mv_002919	mv_014051	WGD		mo_004060	WGD	mv_004049	WGD
mo_003112	mo_010127	WGD	mv_002920	mv_003537	WGD		mo_004061	WGD	mv_004051	WGD
mo_003113	mo_024460	WGD	mv_002920	mv_022721	WGD		mo_004077	WGD	mv_004054	WGD
mo_003118	mo_036126	WGD	mv_002921	mv_014052	WGD		mo_004078	WGD	mv_004057	WGD
mo_003119	mo_036124	WGD	mv_002921	mv_020686	WGD		mo_004090	WGD	mv_004064	WGD
mo_003120	mo_010125	WGD	mv_002921	mv_003420	WGD		mo_004091	WGD	mv_004065	WGD
mo_003120	mo_028800	WGD	mv_002923	mv_020684	WGD		mo_004092	WGD	mv_004066	WGD
mo_003120	mo_024458	WGD	mv_002923	mv_014055	WGD		mo_004101	WGD	mv_004067	WGD
mo_003124	mo_036123	WGD	mv_002924	mv_020683	WGD		mo_004104	WGD	mv_004068	WGD
mo_003126	mo_036122	WGD	mv_002926	mv_003533	WGD		mo_004112	WGD	mv_004070	WGD
mo_003128	mo_018779	WGD	mv_002928	mv_014056	WGD		mo_004120	WGD	mv_004071	WGD
mo_003129	mo_010119	WGD	mv_002932	mv_020678	WGD		mo_004126	WGD	mv_004075	WGD
mo_003130	mo_036121	WGD	mv_002932	mv_022708	WGD		mo_004137	WGD	mv_004077	WGD
mo_003130	mo_010118	WGD	mv_002933	mv_014058	WGD		mo_004138	WGD	mv_004079	WGD
mo_003132	mo_036120	WGD	mv_002934	mv_014061	WGD		mo_004139	WGD	mv_004083	WGD
mo_003132	mo_010116	WGD	mv_002937	mv_022706	WGD		mo_004141	WGD	mv_004088	WGD
mo_003132	mo_018905	WGD	mv_002937	mv_014064	WGD		mo_004142	WGD	mv_004091	WGD
mo_003133	mo_018775	WGD	mv_002938	mv_020676	WGD		mo_004143	WGD	mv_004096	WGD
mo_003133	mo_028809	WGD	mv_002939	mv_003521	WGD		mo_004146	WGD	mv_004099	WGD
mo_003134	mo_036119	WGD	mv_002939	mv_014067	WGD		mo_004149	WGD	mv_004102	WGD
mo_003140	mo_022593	WGD	mv_002941	mv_014070	WGD		mo_004150	WGD	mv_004106	WGD
mo_003141	mo_018913	WGD	mv_002944	mv_020668	WGD		mo_004157	WGD	mv_004109	WGD
mo_003142	mo_036107	WGD	mv_002948	mv_014079	WGD		mo_004162	WGD	mv_004110	WGD
mo_003146	mo_036101	WGD	mv_002949	mv_014080	WGD		mo_004166	WGD	mv_004113	WGD
mo_003146	mo_034616	WGD	mv_002949	mv_020665	WGD		mo_004168	WGD	mv_004114	WGD
mo_003147	mo_018752	WGD	mv_002952	mv_003509	WGD		mo_004170	WGD	mv_004116	WGD
mo_003147	mo_028820	WGD	mv_002952	mv_022700	WGD		mo_004171	WGD	mv_004117	WGD
mo_003147	mo_036100	WGD	mv_002954	mv_014082	WGD		mo_004173	WGD	mv_004119	WGD
mo_003153	mo_028821	WGD	mv_002955	mv_014084	WGD		mo_004176	WGD	mv_004125	WGD
mo_003153	mo_018922	WGD	mv_002964	mv_014092	WGD		mo_004178	WGD	mv_004131	WGD
mo_003154	mo_022602	WGD	mv_002966	mv_014094	WGD		mo_004179	WGD	mv_004132	WGD
mo_003157	mo_022603	WGD	mv_002970	mv_014099	WGD		mo_004180	WGD	mv_004135	WGD
mo_003158	mo_036098	WGD	mv_002973	mv_003490	WGD		mo_004181	WGD	mv_004138	WGD
mo_003158	mo_018751	WGD	mv_002975	mv_014105	WGD		mo_004182	WGD	mv_004139	WGD
mo_003158	mo_009222	WGD	mv_002976	mv_022689	WGD		mo_004187	WGD	mv_004141	WGD
mo_003159	mo_036097	WGD	mv_002982	mv_003485	WGD		mo_004188	WGD	mv_004144	WGD
mo_003159	mo_018924	WGD	mv_002982	mv_000255	WGD		mo_004189	WGD	mv_004148	WGD
mo_003162	mo_018750	WGD	mv_002983	mv_003444	WGD		mo_004190	WGD	mv_004153	WGD
mo_003162	mo_028822	WGD	mv_002984	mv_014111	WGD		mo_004191	WGD	mv_004156	WGD
mo_003165	mo_028824	WGD	mv_002984	mv_020653	WGD		mo_004192	WGD	mv_004158	WGD
mo_003168	mo_018744	WGD	mv_002986	mv_030145	WGD		mo_004195	WGD	mv_004159	WGD
mo_003168	mo_009230	WGD	mv_002989	mv_014112	WGD		mo_004198	WGD	mv_004161	WGD
mo_003168	mo_018929	WGD	mv_002989	mv_003484	WGD		mo_004199	WGD	mv_004162	WGD
mo_003170	mo_018742	WGD	mv_002990	mv_014114	WGD		mo_004203	WGD	mv_004163	WGD
mo_003170	mo_034635	WGD	mv_002992	mv_014117	WGD		mo_004204	WGD	mv_004164	WGD
mo_003171	mo_036092	WGD	mv_002997	mv_014121	WGD		mo_004206	WGD	mv_004165	WGD
mo_003171	mo_022606	WGD	mv_002997	mv_003449	WGD		mo_004207	WGD	mv_004167	WGD
mo_003171	mo_018932	WGD	mv_002999	mv_014124	WGD		mo_004210	WGD	mv_004175	WGD
mo_003171	mo_010106	WGD	mv_002999	mv_030148	WGD		mo_004214	WGD	mv_004176	WGD
mo_003177	mo_034638	WGD	mv_002999	mv_003474	WGD		mo_004215	WGD	mv_004178	WGD
mo_003177	mo_018939	WGD	mv_003000	mv_014125	WGD		mo_004219	WGD	mv_004184	WGD
mo_003182	mo_036087	WGD	mv_003002	mv_014129	WGD		mo_004220	WGD	mv_004185	WGD
mo_003182	mo_018941	WGD	mv_003005	mv_003472	WGD		mo_004223	WGD	mv_004188	WGD
mo_003183	mo_022612	WGD	mv_003005	mv_014132	WGD		mo_004227	WGD	mv_004193	WGD
mo_003183	mo_036085	WGD	mv_003007	mv_020647	WGD		mo_004228	WGD	mv_004194	WGD
mo_003186	mo_022613	WGD	mv_003007	mv_030149	WGD		mo_004229	WGD	mv_004195	WGD
mo_003187	mo_018734	WGD	mv_003012	mv_003470	WGD		mo_004230	WGD	mv_004197	WGD
mo_003187	mo_023442	WGD	mv_003017	mv_020646	WGD		mo_004231	WGD	mv_004205	WGD
mo_003189	mo_034648	WGD	mv_003017	mv_030150	WGD		mo_004234	WGD	mv_004206	WGD
mo_003189	mo_009236	WGD	mv_003019	mv_020645	WGD		mo_004235	WGD	mv_004207	WGD
mo_003189	mo_022628	WGD	mv_003020	mv_003453	WGD		mo_004236	WGD	mv_004216	WGD
mo_003190	mo_028838	WGD	mv_003020	mv_022653	WGD		mo_004238	WGD	mv_004221	WGD
mo_003191	mo_034655	WGD	mv_003023	mv_014135	WGD		mo_004240	WGD	mv_004226	WGD
mo_003191	mo_031934	WGD	mv_003024	mv_003454	WGD		mo_004241	WGD	mv_004227	WGD
mo_003194	mo_016497	WGD	mv_003025	mv_014136	WGD		mo_004244	WGD	mv_004230	WGD
mo_003194	mo_034661	WGD	mv_003025	mv_003455	WGD		mo_004247	WGD	mv_004231	WGD
mo_003196	mo_036073	WGD	mv_003028	mv_030152	WGD		mo_004248	WGD	mv_004232	WGD
mo_003196	mo_010066	WGD	mv_003028	mv_014139	WGD		mo_004250	WGD	mv_004233	WGD
mo_003197	mo_018715	WGD	mv_003028	mv_003465	WGD		mo_004260	WGD	mv_004234	WGD
mo_003197	mo_028843	WGD	mv_003029	mv_020643	WGD		mo_004261	WGD	mv_004237	WGD
mo_003197	mo_010068	WGD	mv_003031	mv_003462	WGD		mo_004289	WGD	mv_004238	WGD
mo_003199	mo_036072	WGD	mv_003037	mv_020637	WGD		mo_004290	WGD	mv_004239	WGD
mo_003199	mo_016490	WGD	mv_003037	mv_003460	WGD		mo_004293	WGD	mv_004248	WGD
mo_003200	mo_023469	WGD	mv_003039	mv_014147	WGD		mo_004294	WGD	mv_004249	WGD
mo_003200	mo_016489	WGD	mv_003045	mv_020635	WGD		mo_004299	WGD	mv_004250	WGD
mo_003202	mo_036071	WGD	mv_003046	mv_000277	WGD		mo_004300	WGD	mv_004254	WGD
mo_003202	mo_009240	WGD	mv_003054	mv_014155	WGD		mo_004305	WGD	mv_004260	WGD
mo_003203	mo_028847	WGD	mv_003055	mv_014156	WGD		mo_004309	WGD	mv_004264	WGD
mo_003203	mo_018711	WGD	mv_003058	mv_003452	WGD		mo_004313	WGD	mv_004268	WGD
mo_003203	mo_031941	WGD	mv_003059	mv_014157	WGD		mo_004314	WGD	mv_004271	WGD
mo_003204	mo_016488	WGD	mv_003059	mv_020630	WGD		mo_004318	WGD	mv_004273	WGD
mo_003204	mo_010072	WGD	mv_003059	mv_003451	WGD		mo_004325	WGD	mv_004275	WGD
mo_003204	mo_036070	WGD	mv_003064	mv_020628	WGD		mo_004338	WGD	mv_004281	WGD
mo_003206	mo_036069	WGD	mv_003065	mv_014158	WGD		mo_004341	WGD	mv_004285	WGD
mo_003206	mo_020349	WGD	mv_003066	mv_030160	WGD		mo_004351	WGD	mv_004287	WGD
mo_003206	mo_016486	WGD	mv_003067	mv_014160	WGD		mo_004352	WGD	mv_004288	WGD
mo_003209	mo_016484	WGD	mv_003069	mv_030163	WGD		mo_004356	WGD	mv_004293	WGD
mo_003210	mo_036067	WGD	mv_003070	mv_003450	WGD		mo_004357	WGD	mv_004294	WGD
mo_003210	mo_009243	WGD	mv_003071	mv_014162	WGD		mo_004359	WGD	mv_004300	WGD
mo_003210	mo_010075	WGD	mv_003073	mv_014167	WGD		mo_004361	WGD	mv_004301	WGD
mo_003211	mo_036065	WGD	mv_003073	mv_020619	WGD		mo_004363	WGD	mv_004303	WGD
mo_003211	mo_018706	WGD	mv_003074	mv_020614	WGD		mo_004369	WGD	mv_004306	WGD
mo_003211	mo_031947	WGD	mv_003077	mv_014173	WGD		mo_004396	WGD	mv_004309	WGD
mo_003211	mo_020343	WGD	mv_003079	mv_030164	WGD		mo_004400	WGD	mv_004310	WGD
mo_003213	mo_036062	WGD	mv_003079	mv_020607	WGD		mo_004411	WGD	mv_004311	WGD
mo_003213	mo_028849	WGD	mv_003082	mv_020606	WGD		mo_004412	WGD	mv_004312	WGD
mo_003213	mo_016482	WGD	mv_003082	mv_021593	WGD		mo_004421	WGD	mv_004315	WGD
mo_003215	mo_018704	WGD	mv_003084	mv_014181	WGD		mo_004422	WGD	mv_004334	WGD
mo_003215	mo_016481	WGD	mv_003084	mv_020603	WGD		mo_004423	WGD	mv_004335	WGD
mo_003215	mo_020342	WGD	mv_003085	mv_020599	WGD		mo_004424	WGD	mv_004336	WGD
mo_003215	mo_036061	WGD	mv_003085	mv_014182	WGD		mo_004430	WGD	mv_004339	WGD
mo_003217	mo_009248	WGD	mv_003087	mv_003438	WGD		mo_004433	WGD	mv_004341	WGD
mo_003217	mo_018698	WGD	mv_003089	mv_021589	WGD		mo_004441	WGD	mv_004345	WGD
mo_003219	mo_036057	WGD	mv_003091	mv_014184	WGD		mo_004444	WGD	mv_004348	WGD
mo_003219	mo_016473	WGD	mv_003091	mv_020594	WGD		mo_004445	WGD	mv_004353	WGD
mo_003219	mo_034679	WGD	mv_003091	mv_003437	WGD		mo_004447	WGD	mv_004355	WGD
mo_003222	mo_034681	WGD	mv_003092	mv_014186	WGD		mo_004451	WGD	mv_004362	WGD
mo_003222	mo_009253	WGD	mv_003092	mv_020593	WGD		mo_004453	WGD	mv_004365	WGD
mo_003223	mo_036053	WGD	mv_003092	mv_000297	WGD		mo_004454	WGD	mv_004367	WGD
mo_003223	mo_018697	WGD	mv_003095	mv_003433	WGD		mo_004457	WGD	mv_004372	WGD
mo_003224	mo_036048	WGD	mv_003097	mv_014190	WGD		mo_004462	WGD	mv_004374	WGD
mo_003224	mo_010089	WGD	mv_003098	mv_014193	WGD		mo_004472	WGD	mv_004385	WGD
mo_003226	mo_010091	WGD	mv_003098	mv_020588	WGD		mo_004473	WGD	mv_004388	WGD
mo_003229	mo_036046	WGD	mv_003099	mv_003432	WGD		mo_004475	WGD	mv_004392	WGD
mo_003229	mo_010092	WGD	mv_003099	mv_014194	WGD		mo_004537	WGD	mv_004394	WGD
mo_003230	mo_009256	WGD	mv_003099	mv_020587	WGD		mo_004540	WGD	mv_004397	WGD
mo_003230	mo_023491	WGD	mv_003099	mv_021579	WGD		mo_004541	WGD	mv_004399	WGD
mo_003232	mo_036041	WGD	mv_003101	mv_003431	WGD		mo_004542	WGD	mv_004401	WGD
mo_003232	mo_020336	WGD	mv_003101	mv_021578	WGD		mo_004546	WGD	mv_004404	WGD
mo_003232	mo_031955	WGD	mv_003102	mv_030171	WGD		mo_004549	WGD	mv_004408	WGD
mo_003232	mo_016470	WGD	mv_003102	mv_020582	WGD		mo_004558	WGD	mv_004409	WGD
mo_003234	mo_020335	WGD	mv_003104	mv_014204	WGD		mo_004560	WGD	mv_004410	WGD
mo_003235	mo_036039	WGD	mv_003105	mv_020579	WGD		mo_004562	WGD	mv_004415	WGD
mo_003235	mo_010094	WGD	mv_003107	mv_014206	WGD		mo_004565	WGD	mv_004417	WGD
mo_003238	mo_036037	WGD	mv_003107	mv_020577	WGD		mo_004567	WGD	mv_004420	WGD
mo_003241	mo_036033	WGD	mv_003108	mv_014207	WGD		mo_004578	WGD	mv_004426	WGD
mo_003249	mo_036027	WGD	mv_003110	mv_014212	WGD		mo_004580	WGD	mv_004429	WGD
mo_003250	mo_036025	WGD	mv_003110	mv_003423	WGD		mo_004583	WGD	mv_004432	WGD
mo_003250	mo_010098	WGD	mv_003111	mv_014213	WGD		mo_004584	WGD	mv_004436	WGD
mo_003251	mo_036024	WGD	mv_003115	mv_014216	WGD		mo_004585	WGD	mv_004437	WGD
mo_003252	mo_036022	WGD	mv_003116	mv_014220	WGD		mo_004589	WGD	mv_004489	WGD
mo_003253	mo_036018	WGD	mv_003119	mv_014223	WGD		mo_004592	WGD	mv_004491	WGD
mo_003254	mo_036015	WGD	mv_003122	mv_014224	WGD		mo_004594	WGD	mv_004496	WGD
mo_003255	mo_036014	WGD	mv_003124	mv_011634	WGD		mo_004596	WGD	mv_004505	WGD
mo_003258	mo_036005	WGD	mv_003124	mv_013498	WGD		mo_004597	WGD	mv_004510	WGD
mo_003260	mo_036004	WGD	mv_003127	mv_011628	WGD		mo_004599	WGD	mv_004512	WGD
mo_003261	mo_036003	WGD	mv_003128	mv_011625	WGD		mo_004601	WGD	mv_004518	WGD
mo_003263	mo_036002	WGD	mv_003131	mv_013501	WGD		mo_004605	WGD	mv_004519	WGD
mo_003264	mo_036001	WGD	mv_003131	mv_011620	WGD		mo_004606	WGD	mv_004525	WGD
mo_003266	mo_035998	WGD	mv_003132	mv_013503	WGD		mo_004607	WGD	mv_004529	WGD
mo_003270	mo_035547	WGD	mv_003132	mv_011615	WGD		mo_004609	WGD	mv_004530	WGD
mo_003270	mo_015489	WGD	mv_003133	mv_011614	WGD		mo_004612	WGD	mv_004533	WGD
mo_003270	mo_015101	WGD	mv_003139	mv_013507	WGD		mo_004615	WGD	mv_004536	WGD
mo_003273	mo_035545	WGD	mv_003141	mv_013510	WGD		mo_004616	WGD	mv_004539	WGD
mo_003273	mo_033567	WGD	mv_003143	mv_013512	WGD		mo_004617	WGD	mv_004540	WGD
mo_003273	mo_003457	WGD	mv_003144	mv_013514	WGD		mo_004618	WGD	mv_004542	WGD
mo_003275	mo_035542	WGD	mv_003144	mv_011604	WGD		mo_004621	WGD	mv_004543	WGD
mo_003275	mo_015081	WGD	mv_003145	mv_013515	WGD		mo_004631	WGD	mv_004545	WGD
mo_003275	mo_015514	WGD	mv_003146	mv_013517	WGD		mo_004637	WGD	mv_004546	WGD
mo_003277	mo_035541	WGD	mv_003151	mv_013524	WGD		mo_004638	WGD	mv_004554	WGD
mo_003280	mo_026091	WGD	mv_003152	mv_013526	WGD		mo_004639	WGD	mv_004555	WGD
mo_003283	mo_003464	WGD	mv_003155	mv_013529	WGD		mo_004640	WGD	mv_004556	WGD
mo_003284	mo_035537	WGD	mv_003158	mv_013531	WGD		mo_004641	WGD	mv_004558	WGD
mo_003287	mo_035523	WGD	mv_003159	mv_013532	WGD		mo_004664	WGD	mv_004559	WGD
mo_003288	mo_035520	WGD	mv_003160	mv_013533	WGD		mo_004671	WGD	mv_004560	WGD
mo_003290	mo_035517	WGD	mv_003162	mv_013534	WGD		mo_004672	WGD	mv_004561	WGD
mo_003290	mo_015522	WGD	mv_003163	mv_011593	WGD		mo_004673	WGD	mv_004562	WGD
mo_003290	mo_015074	WGD	mv_003167	mv_013535	WGD		mo_004674	WGD	mv_004565	WGD
mo_003293	mo_003468	WGD	mv_003175	mv_013545	WGD		mo_004676	WGD	mv_004567	WGD
mo_003294	mo_035516	WGD	mv_003181	mv_013548	WGD		mo_004677	WGD	mv_004569	WGD
mo_003295	mo_033576	WGD	mv_003184	mv_013550	WGD		mo_004679	WGD	mv_004573	WGD
mo_003295	mo_035514	WGD	mv_003187	mv_013553	WGD		mo_004684	WGD	mv_004574	WGD
mo_003298	mo_015071	WGD	mv_003189	mv_013554	WGD		mo_004685	WGD	mv_004580	WGD
mo_003299	mo_035512	WGD	mv_003189	mv_011571	WGD		mo_004687	WGD	mv_004584	WGD
mo_003300	mo_026077	WGD	mv_003191	mv_013556	WGD		mo_004688	WGD	mv_004586	WGD
mo_003302	mo_033578	WGD	mv_003194	mv_011568	WGD		mo_004691	WGD	mv_004590	WGD
mo_003303	mo_033579	WGD	mv_003203	mv_013561	WGD		mo_004692	WGD	mv_004592	WGD
mo_003307	mo_035509	WGD	mv_003216	mv_013565	WGD		mo_004695	WGD	mv_004594	WGD
mo_003307	mo_015064	WGD	mv_003230	mv_013580	WGD		mo_004696	WGD	mv_004596	WGD
mo_003307	mo_015530	WGD	mv_003234	mv_013584	WGD		mo_004698	WGD	mv_004597	WGD
mo_003310	mo_035505	WGD	mv_003242	mv_014710	WGD		mo_004703	WGD	mv_004606	WGD
mo_003311	mo_015060	WGD	mv_003244	mv_014712	WGD		mo_004705	WGD	mv_004607	WGD
mo_003312	mo_035504	WGD	mv_003245	mv_014715	WGD		mo_004709	WGD	mv_004608	WGD
mo_003313	mo_015532	WGD	mv_003248	mv_014718	WGD		mo_004710	WGD	mv_004611	WGD
mo_003315	mo_003469	WGD	mv_003251	mv_014721	WGD		mo_004711	WGD	mv_004625	WGD
mo_003315	mo_015052	WGD	mv_003273	mv_014731	WGD		mo_004712	WGD	mv_004628	WGD
mo_003315	mo_015537	WGD	mv_003274	mv_014732	WGD		mo_004713	WGD	mv_004634	WGD
mo_003317	mo_003470	WGD	mv_003275	mv_014733	WGD		mo_004714	WGD	mv_004637	WGD
mo_003318	mo_033587	WGD	mv_003276	mv_014734	WGD		mo_004720	WGD	mv_004639	WGD
mo_003318	mo_003471	WGD	mv_003280	mv_010039	WGD		mo_004722	WGD	mv_004640	WGD
mo_003320	mo_015543	WGD	mv_003281	mv_025990	WGD		mo_004726	WGD	mv_004643	WGD
mo_003320	mo_035486	WGD	mv_003281	mv_010040	WGD		mo_004727	WGD	mv_004651	WGD
mo_003322	mo_033588	WGD	mv_003283	mv_025992	WGD		mo_004728	WGD	mv_004657	WGD
mo_003323	mo_035473	WGD	mv_003287	mv_010055	WGD		mo_004731	WGD	mv_004658	WGD
mo_003324	mo_033589	WGD	mv_003288	mv_010058	WGD		mo_004732	WGD	mv_004661	WGD
mo_003325	mo_026054	WGD	mv_003294	mv_010071	WGD		mo_004734	WGD	mv_004669	WGD
mo_003326	mo_035469	WGD	mv_003306	mv_010081	WGD		mo_004738	WGD	mv_004670	WGD
mo_003327	mo_035468	WGD	mv_003307	mv_026003	WGD		mo_004740	WGD	mv_004680	WGD
mo_003329	mo_035467	WGD	mv_003308	mv_026004	WGD		mo_004744	WGD	mv_004684	WGD
mo_003331	mo_035466	WGD	mv_003310	mv_026008	WGD		mo_004746	WGD	mv_004687	WGD
mo_003331	mo_033598	WGD	mv_003317	mv_010152	WGD		mo_004747	WGD	mv_004692	WGD
mo_003331	mo_015024	WGD	mv_003318	mv_010159	WGD		mo_004748	WGD	mv_004693	WGD
mo_003333	mo_035465	WGD	mv_003318	mv_026011	WGD		mo_004751	WGD	mv_004700	WGD
mo_003334	mo_015565	WGD	mv_003320	mv_010161	WGD		mo_004753	WGD	mv_004711	WGD
mo_003334	mo_026035	WGD	mv_003325	mv_010173	WGD		mo_004754	WGD	mv_004713	WGD
mo_003334	mo_015018	WGD	mv_003329	mv_010188	WGD		mo_004756	WGD	mv_004716	WGD
mo_003336	mo_035463	WGD	mv_003340	mv_015815	WGD		mo_004759	WGD	mv_004722	WGD
mo_003336	mo_026030	WGD	mv_003341	mv_015818	WGD		mo_004764	WGD	mv_004724	WGD
mo_003337	mo_033602	WGD	mv_003342	mv_015819	WGD		mo_004765	WGD	mv_004726	WGD
mo_003337	mo_026029	WGD	mv_003343	mv_015820	WGD		mo_004767	WGD	mv_004728	WGD
mo_003337	mo_015567	WGD	mv_003346	mv_015822	WGD		mo_004768	WGD	mv_004739	WGD
mo_003339	mo_035462	WGD	mv_003349	mv_015827	WGD		mo_004770	WGD	mv_004740	WGD
mo_003341	mo_035460	WGD	mv_003361	mv_015844	WGD		mo_004773	WGD	mv_004741	WGD
mo_003343	mo_015007	WGD	mv_003362	mv_015846	WGD		mo_004775	WGD	mv_004743	WGD
mo_003343	mo_015570	WGD	mv_003370	mv_015853	WGD		mo_004777	WGD	mv_004747	WGD
mo_003345	mo_026024	WGD	mv_003371	mv_015857	WGD		mo_004778	WGD	mv_004749	WGD
mo_003346	mo_033607	WGD	mv_003374	mv_015858	WGD		mo_004779	WGD	mv_004753	WGD
mo_003350	mo_018100	WGD	mv_003376	mv_015860	WGD		mo_004782	WGD	mv_004755	WGD
mo_003353	mo_018097	WGD	mv_003380	mv_015867	WGD		mo_004784	WGD	mv_004756	WGD
mo_003355	mo_008035	WGD	mv_003388	mv_010284	WGD		mo_004785	WGD	mv_004759	WGD
mo_003356	mo_018091	WGD	mv_003389	mv_010295	WGD		mo_004788	WGD	mv_004762	WGD
mo_003357	mo_008033	WGD	mv_003390	mv_014021	WGD		mo_004794	WGD	mv_004765	WGD
mo_003364	mo_008014	WGD	mv_003391	mv_010302	WGD		mo_004802	WGD	mv_004766	WGD
mo_003369	mo_018074	WGD	mv_003393	mv_010307	WGD		mo_004805	WGD	mv_004768	WGD
mo_003369	mo_008007	WGD	mv_003394	mv_020548	WGD		mo_004813	WGD	mv_004769	WGD
mo_003374	mo_018070	WGD	mv_003396	mv_014025	WGD		mo_004826	WGD	mv_004773	WGD
mo_003375	mo_007983	WGD	mv_003397	mv_002886	WGD		mo_004827	WGD	mv_004779	WGD
mo_003453	mo_033558	WGD	mv_003401	mv_020553	WGD		mo_004829	WGD	mv_004781	WGD
mo_003454	mo_033560	WGD	mv_003402	mv_000200	WGD		mo_004830	WGD	mv_004782	WGD
mo_003455	mo_033563	WGD	mv_003404	mv_030008	WGD		mo_004832	WGD	mv_004787	WGD
mo_003457	mo_033567	WGD	mv_003405	mv_020558	WGD		mo_004835	WGD	mv_004790	WGD
mo_003459	mo_033569	WGD	mv_003405	mv_000209	WGD		mo_004837	WGD	mv_004791	WGD
mo_003465	mo_033572	WGD	mv_003406	mv_014036	WGD		mo_004839	WGD	mv_004792	WGD
mo_003471	mo_033587	WGD	mv_003408	mv_030178	WGD		mo_004840	WGD	mv_004793	WGD
mo_003473	mo_033590	WGD	mv_003409	mv_014040	WGD		mo_004843	WGD	mv_004794	WGD
mo_003476	mo_033597	WGD	mv_003410	mv_010332	WGD		mo_004845	WGD	mv_004795	WGD
mo_003478	mo_033599	WGD	mv_003419	mv_030176	WGD		mo_004855	WGD	mv_004797	WGD
mo_003479	mo_033605	WGD	mv_003419	mv_020571	WGD		mo_004857	WGD	mv_004804	WGD
mo_003480	mo_033608	WGD	mv_003419	mv_014050	WGD		mo_004858	WGD	mv_004808	WGD
mo_003483	mo_033613	WGD	mv_003420	mv_014052	WGD		mo_004863	WGD	mv_004833	WGD
mo_003485	mo_033615	WGD	mv_003422	mv_030173	WGD		mo_004868	WGD	mv_004837	WGD
mo_003496	mo_033653	WGD	mv_003422	mv_014065	WGD		mo_004869	WGD	mv_004846	WGD
mo_003500	mo_020583	WGD	mv_003423	mv_014212	WGD		mo_004870	WGD	mv_004851	WGD
mo_003501	mo_020589	WGD	mv_003425	mv_020575	WGD		mo_004874	WGD	mv_004856	WGD
mo_003501	mo_033658	WGD	mv_003426	mv_014090	WGD		mo_004875	WGD	mv_004859	WGD
mo_003503	mo_033659	WGD	mv_003428	mv_020582	WGD		mo_004876	WGD	mv_004860	WGD
mo_003504	mo_033661	WGD	mv_003428	mv_014198	WGD		mo_004879	WGD	mv_004869	WGD
mo_003504	mo_020600	WGD	mv_003428	mv_003102	WGD		mo_004892	WGD	mv_004873	WGD
mo_003505	mo_033663	WGD	mv_003429	mv_014197	WGD		mo_004894	WGD	mv_004876	WGD
mo_003505	mo_035397	WGD	mv_003430	mv_014196	WGD		mo_004895	WGD	mv_004880	WGD
mo_003506	mo_033664	WGD	mv_003431	mv_000245	WGD		mo_004906	WGD	mv_004882	WGD
mo_003506	mo_020603	WGD	mv_003432	mv_020587	WGD		mo_004908	WGD	mv_004883	WGD
mo_003508	mo_020605	WGD	mv_003432	mv_014194	WGD		mo_004911	WGD	mv_004884	WGD
mo_003509	mo_020607	WGD	mv_003436	mv_014188	WGD		mo_004913	WGD	mv_004886	WGD
mo_003511	mo_035389	WGD	mv_003437	mv_014184	WGD		mo_004915	WGD	mv_004887	WGD
mo_003511	mo_020610	WGD	mv_003437	mv_020594	WGD		mo_004917	WGD	mv_004888	WGD
mo_003512	mo_020613	WGD	mv_003440	mv_020598	WGD		mo_004918	WGD	mv_004889	WGD
mo_003512	mo_035388	WGD	mv_003440	mv_025668	WGD		mo_004920	WGD	mv_004890	WGD
mo_003512	mo_033667	WGD	mv_003440	mv_030011	WGD		mo_004923	WGD	mv_004894	WGD
mo_003513	mo_033669	WGD	mv_003442	mv_014183	WGD		mo_004924	WGD	mv_004895	WGD
mo_003513	mo_035384	WGD	mv_003443	mv_014179	WGD		mo_004928	WGD	mv_004896	WGD
mo_003513	mo_020621	WGD	mv_003444	mv_014177	WGD		mo_004933	WGD	mv_004897	WGD
mo_003515	mo_033671	WGD	mv_003447	mv_020612	WGD		mo_004935	WGD	mv_004898	WGD
mo_003516	mo_020624	WGD	mv_003449	mv_014121	WGD		mo_004940	WGD	mv_004900	WGD
mo_003516	mo_033672	WGD	mv_003451	mv_014157	WGD		mo_004941	WGD	mv_004901	WGD
mo_003518	mo_033675	WGD	mv_003451	mv_020630	WGD		mo_004942	WGD	mv_004902	WGD
mo_003519	mo_020640	WGD	mv_003454	mv_020634	WGD		mo_004943	WGD	mv_004903	WGD
mo_003522	mo_035375	WGD	mv_003454	mv_009291	WGD		mo_004944	WGD	mv_004907	WGD
mo_003523	mo_033687	WGD	mv_003455	mv_014136	WGD		mo_004946	WGD	mv_004914	WGD
mo_003524	mo_033690	WGD	mv_003456	mv_020636	WGD		mo_004948	WGD	mv_004916	WGD
mo_003527	mo_020666	WGD	mv_003458	mv_003040	WGD		mo_004949	WGD	mv_004917	WGD
mo_003529	mo_020672	WGD	mv_003458	mv_014148	WGD		mo_004952	WGD	mv_004923	WGD
mo_003531	mo_033696	WGD	mv_003460	mv_030156	WGD		mo_004955	WGD	mv_004927	WGD
mo_003538	mo_033700	WGD	mv_003460	mv_020637	WGD		mo_004957	WGD	mv_004928	WGD
mo_003539	mo_033701	WGD	mv_003462	mv_030154	WGD		mo_004958	WGD	mv_004929	WGD
mo_003544	mo_033706	WGD	mv_003465	mv_030152	WGD		mo_004960	WGD	mv_004930	WGD
mo_003545	mo_033712	WGD	mv_003472	mv_014132	WGD		mo_004963	WGD	mv_004932	WGD
mo_003559	mo_019468	WGD	mv_003473	mv_009295	WGD		mo_004966	WGD	mv_004938	WGD
mo_003570	mo_035696	WGD	mv_003474	mv_030148	WGD		mo_004972	WGD	mv_004940	WGD
mo_003573	mo_035698	WGD	mv_003474	mv_014124	WGD		mo_004973	WGD	mv_004953	WGD
mo_003574	mo_035700	WGD	mv_003484	mv_014112	WGD		mo_004974	WGD	mv_004955	WGD
mo_003576	mo_035704	WGD	mv_003488	mv_022691	WGD		mo_004977	WGD	mv_004959	WGD
mo_003576	mo_019484	WGD	mv_003488	mv_021589	WGD		mo_004979	WGD	mv_004973	WGD
mo_003578	mo_035709	WGD	mv_003492	mv_009329	WGD		mo_004982	WGD	mv_004975	WGD
mo_003579	mo_035710	WGD	mv_003493	mv_014101	WGD		mo_004983	WGD	mv_004977	WGD
mo_003581	mo_035713	WGD	mv_003495	mv_014098	WGD		mo_004985	WGD	mv_004983	WGD
mo_003582	mo_035714	WGD	mv_003495	mv_009334	WGD		mo_004986	WGD	mv_004988	WGD
mo_003586	mo_019487	WGD	mv_003498	mv_030139	WGD		mo_004989	WGD	mv_004992	WGD
mo_003586	mo_030837	WGD	mv_003503	mv_022697	WGD		mo_004993	WGD	mv_004997	WGD
mo_003588	mo_035716	WGD	mv_003509	mv_022700	WGD		mo_004996	WGD	mv_005005	WGD
mo_003590	mo_035717	WGD	mv_003512	mv_014085	WGD		mo_004997	WGD	mv_005006	WGD
mo_003591	mo_035718	WGD	mv_003514	mv_021566	WGD		mo_004999	WGD	mv_005016	WGD
mo_003593	mo_019492	WGD	mv_003517	mv_009353	WGD		mo_005001	WGD	mv_005020	WGD
mo_003594	mo_038598	WGD	mv_003518	mv_014073	WGD		mo_005004	WGD	mv_005037	WGD
mo_003595	mo_038597	WGD	mv_003521	mv_014067	WGD		mo_005005	WGD	mv_005052	WGD
mo_003597	mo_038596	WGD	mv_003523	mv_014063	WGD		mo_005007	WGD	mv_005053	WGD
mo_003600	mo_030840	WGD	mv_003531	mv_021545	WGD		mo_005008	WGD	mv_005054	WGD
mo_003603	mo_038568	WGD	mv_003531	mv_022705	WGD		mo_005009	WGD	mv_005057	WGD
mo_003604	mo_030846	WGD	mv_003536	mv_022710	WGD		mo_005011	WGD	mv_005060	WGD
mo_003604	mo_038594	WGD	mv_003537	mv_022721	WGD		mo_005012	WGD	mv_005061	WGD
mo_003605	mo_019499	WGD	mv_003540	mv_022724	WGD		mo_005014	WGD	mv_005062	WGD
mo_003607	mo_035732	WGD	mv_003541	mv_014048	WGD		mo_005018	WGD	mv_005063	WGD
mo_003608	mo_019507	WGD	mv_003542	mv_014047	WGD		mo_005024	WGD	mv_005066	WGD
mo_003610	mo_019508	WGD	mv_003543	mv_009366	WGD		mo_005025	WGD	mv_005067	WGD
mo_003614	mo_038579	WGD	mv_003544	mv_014046	WGD		mo_005026	WGD	mv_005070	WGD
mo_003615	mo_038581	WGD	mv_003544	mv_009371	WGD		mo_005027	WGD	mv_005073	WGD
mo_003615	mo_030859	WGD	mv_003545	mv_000214	WGD		mo_005030	WGD	mv_005075	WGD
mo_003617	mo_035741	WGD	mv_003556	mv_021518	WGD		mo_005031	WGD	mv_005077	WGD
mo_003622	mo_035720	WGD	mv_003556	mv_014038	WGD		mo_005032	WGD	mv_005078	WGD
mo_003623	mo_035721	WGD	mv_003558	mv_014035	WGD		mo_005034	WGD	mv_005080	WGD
mo_003624	mo_038584	WGD	mv_003562	mv_014032	WGD		mo_005036	WGD	mv_005081	WGD
mo_003626	mo_035722	WGD	mv_003562	mv_021515	WGD		mo_005037	WGD	mv_005082	WGD
mo_003626	mo_038585	WGD	mv_003567	mv_021510	WGD		mo_005039	WGD	mv_005084	WGD
mo_003626	mo_019517	WGD	mv_003702	mv_024948	WGD		mo_005040	WGD	mv_005085	WGD
mo_003627	mo_035725	WGD	mv_003708	mv_011213	WGD		mo_005041	WGD	mv_005088	WGD
mo_003628	mo_038586	WGD	mv_003716	mv_024962	WGD		mo_005043	WGD	mv_005091	WGD
mo_003630	mo_035726	WGD	mv_003734	mv_010511	WGD		mo_005044	WGD	mv_005094	WGD
mo_003630	mo_038573	WGD	mv_003736	mv_010513	WGD		mo_005048	WGD	mv_005097	WGD
mo_003631	mo_038591	WGD	mv_003748	mv_010515	WGD		mo_005056	WGD	mv_005098	WGD
mo_003631	mo_035728	WGD	mv_003759	mv_010533	WGD		mo_005057	WGD	mv_005100	WGD
mo_003633	mo_030866	WGD	mv_003761	mv_010534	WGD		mo_005058	WGD	mv_005103	WGD
mo_003633	mo_035745	WGD	mv_003765	mv_010538	WGD		mo_005062	WGD	mv_005106	WGD
mo_003633	mo_019522	WGD	mv_003767	mv_010541	WGD		mo_005064	WGD	mv_005108	WGD
mo_003637	mo_035757	WGD	mv_003768	mv_010543	WGD		mo_005067	WGD	mv_005109	WGD
mo_003638	mo_035760	WGD	mv_003770	mv_010546	WGD		mo_005070	WGD	mv_005111	WGD
mo_003640	mo_035761	WGD	mv_003773	mv_010551	WGD		mo_005072	WGD	mv_005113	WGD
mo_003648	mo_035765	WGD	mv_003774	mv_010554	WGD		mo_005074	WGD	mv_005115	WGD
mo_003649	mo_035766	WGD	mv_003781	mv_010558	WGD		mo_005075	WGD	mv_005116	WGD
mo_003652	mo_035767	WGD	mv_003782	mv_010560	WGD		mo_005077	WGD	mv_005118	WGD
mo_003659	mo_019527	WGD	mv_003785	mv_010565	WGD		mo_005079	WGD	mv_005123	WGD
mo_003659	mo_030874	WGD	mv_003787	mv_010568	WGD		mo_005080	WGD	mv_005124	WGD
mo_003659	mo_035769	WGD	mv_003792	mv_010575	WGD		mo_005081	WGD	mv_005127	WGD
mo_003661	mo_035773	WGD	mv_003793	mv_010580	WGD		mo_005084	WGD	mv_005130	WGD
mo_003661	mo_019530	WGD	mv_003793	mv_028483	WGD		mo_005086	WGD	mv_005135	WGD
mo_003662	mo_035775	WGD	mv_003794	mv_010581	WGD		mo_005089	WGD	mv_005139	WGD
mo_003665	mo_030881	WGD	mv_003796	mv_010586	WGD		mo_005091	WGD	mv_005145	WGD
mo_003669	mo_019532	WGD	mv_003799	mv_027555	WGD		mo_005092	WGD	mv_005146	WGD
mo_003670	mo_019533	WGD	mv_003801	mv_010592	WGD		mo_005094	WGD	mv_005172	WGD
mo_003676	mo_035780	WGD	mv_003808	mv_028461	WGD		mo_005095	WGD	mv_005173	WGD
mo_003678	mo_035786	WGD	mv_003813	mv_010608	WGD		mo_005096	WGD	mv_005176	WGD
mo_003680	mo_019544	WGD	mv_003816	mv_027731	WGD		mo_005097	WGD	mv_005177	WGD
mo_003689	mo_035789	WGD	mv_003822	mv_010618	WGD		mo_005098	WGD	mv_005179	WGD
mo_003692	mo_035792	WGD	mv_003825	mv_010622	WGD		mo_005099	WGD	mv_005181	WGD
mo_003692	mo_019550	WGD	mv_003830	mv_010625	WGD		mo_005100	WGD	mv_005182	WGD
mo_003693	mo_019553	WGD	mv_003830	mv_027738	WGD		mo_005101	WGD	mv_005186	WGD
mo_003697	mo_030892	WGD	mv_003831	mv_028455	WGD		mo_005102	WGD	mv_005187	WGD
mo_003705	mo_035796	WGD	mv_003907	mv_031698	WGD		mo_005108	WGD	mv_005191	WGD
mo_003707	mo_035799	WGD	mv_003909	mv_028452	WGD		mo_005109	WGD	mv_005194	WGD
mo_003709	mo_030896	WGD	mv_003910	mv_010634	WGD		mo_005110	WGD	mv_005196	WGD
mo_003710	mo_035801	WGD	mv_003910	mv_028448	WGD		mo_005111	WGD	mv_005197	WGD
mo_003710	mo_038557	WGD	mv_003917	mv_010638	WGD		mo_005113	WGD	mv_005198	WGD
mo_003714	mo_019562	WGD	mv_003918	mv_028441	WGD		mo_005114	WGD	mv_005201	WGD
mo_003715	mo_030897	WGD	mv_003919	mv_010640	WGD		mo_005115	WGD	mv_005203	WGD
mo_003719	mo_035806	WGD	mv_003919	mv_031686	WGD		mo_005117	WGD	mv_005204	WGD
mo_003719	mo_030898	WGD	mv_003921	mv_013854	WGD		mo_005118	WGD	mv_005207	WGD
mo_003720	mo_035808	WGD	mv_003924	mv_028440	WGD		mo_005119	WGD	mv_005208	WGD
mo_003723	mo_030901	WGD	mv_003924	mv_027740	WGD		mo_005120	WGD	mv_005209	WGD
mo_003723	mo_038552	WGD	mv_003924	mv_010648	WGD		mo_005121	WGD	mv_005212	WGD
mo_003725	mo_035812	WGD	mv_003924	mv_013851	WGD		mo_005122	WGD	mv_005217	WGD
mo_003726	mo_019570	WGD	mv_003925	mv_010650	WGD		mo_005124	WGD	mv_005226	WGD
mo_003727	mo_030904	WGD	mv_003925	mv_027741	WGD		mo_005125	WGD	mv_005270	WGD
mo_003727	mo_019571	WGD	mv_003925	mv_028439	WGD		mo_005128	WGD	mv_005279	WGD
mo_003728	mo_035816	WGD	mv_003928	mv_010652	WGD		mo_005130	WGD	mv_005287	WGD
mo_003729	mo_038549	WGD	mv_003928	mv_028437	WGD		mo_005131	WGD	mv_005288	WGD
mo_003735	mo_035821	WGD	mv_003930	mv_010653	WGD		mo_005133	WGD	mv_005293	WGD
mo_003737	mo_035823	WGD	mv_003932	mv_010654	WGD		mo_005135	WGD	mv_005296	WGD
mo_003740	mo_019576	WGD	mv_003935	mv_028435	WGD		mo_005139	WGD	mv_005297	WGD
mo_003741	mo_035826	WGD	mv_003935	mv_031676	WGD		mo_005144	WGD	mv_005299	WGD
mo_003745	mo_035830	WGD	mv_003935	mv_013836	WGD		mo_005146	WGD	mv_005308	WGD
mo_003747	mo_035831	WGD	mv_003938	mv_028434	WGD		mo_005149	WGD	mv_005309	WGD
mo_003747	mo_030929	WGD	mv_003939	mv_010660	WGD		mo_005150	WGD	mv_005310	WGD
mo_003748	mo_030930	WGD	mv_003939	mv_013832	WGD		mo_005151	WGD	mv_005313	WGD
mo_003748	mo_035832	WGD	mv_003940	mv_010661	WGD		mo_005154	WGD	mv_005314	WGD
mo_003750	mo_038541	WGD	mv_003940	mv_013830	WGD		mo_005155	WGD	mv_005315	WGD
mo_003750	mo_030932	WGD	mv_003941	mv_010663	WGD		mo_005156	WGD	mv_005316	WGD
mo_003752	mo_038540	WGD	mv_003947	mv_010669	WGD		mo_005157	WGD	mv_005318	WGD
mo_003753	mo_019590	WGD	mv_003947	mv_027744	WGD		mo_005159	WGD	mv_005323	WGD
mo_003754	mo_040108	WGD	mv_003948	mv_028431	WGD		mo_005162	WGD	mv_005326	WGD
mo_003757	mo_019592	WGD	mv_003950	mv_010677	WGD		mo_005163	WGD	mv_005329	WGD
mo_003757	mo_038535	WGD	mv_003950	mv_028428	WGD		mo_005165	WGD	mv_005330	WGD
mo_003760	mo_035839	WGD	mv_003951	mv_028427	WGD		mo_005167	WGD	mv_005335	WGD
mo_003760	mo_030937	WGD	mv_003951	mv_031666	WGD		mo_005168	WGD	mv_005336	WGD
mo_003770	mo_035841	WGD	mv_003952	mv_027751	WGD		mo_005169	WGD	mv_005338	WGD
mo_003771	mo_019598	WGD	mv_003953	mv_028425	WGD		mo_005170	WGD	mv_005340	WGD
mo_003773	mo_019723	WGD	mv_003955	mv_010684	WGD		mo_005171	WGD	mv_005342	WGD
mo_003775	mo_035843	WGD	mv_003956	mv_010685	WGD		mo_005172	WGD	mv_005349	WGD
mo_003775	mo_029237	WGD	mv_003956	mv_028423	WGD		mo_005174	WGD	mv_005353	WGD
mo_003776	mo_035847	WGD	mv_003958	mv_010688	WGD		mo_005175	WGD	mv_005355	WGD
mo_003777	mo_035848	WGD	mv_003958	mv_031661	WGD		mo_005176	WGD	mv_005356	WGD
mo_003777	mo_029235	WGD	mv_003962	mv_010694	WGD		mo_005177	WGD	mv_005358	WGD
mo_003780	mo_023029	WGD	mv_003962	mv_031659	WGD		mo_005179	WGD	mv_005362	WGD
mo_003783	mo_035852	WGD	mv_003963	mv_010696	WGD		mo_005183	WGD	mv_005363	WGD
mo_003784	mo_035854	WGD	mv_003968	mv_010700	WGD		mo_005184	WGD	mv_005366	WGD
mo_003785	mo_023030	WGD	mv_003968	mv_028421	WGD		mo_005185	WGD	mv_005367	WGD
mo_003785	mo_029232	WGD	mv_003968	mv_016549	WGD		mo_005187	WGD	mv_005376	WGD
mo_003786	mo_019722	WGD	mv_003970	mv_031647	WGD		mo_005188	WGD	mv_005379	WGD
mo_003786	mo_023033	WGD	mv_003972	mv_016535	WGD		mo_005189	WGD	mv_005381	WGD
mo_003787	mo_038224	WGD	mv_003977	mv_010901	WGD		mo_005192	WGD	mv_005384	WGD
mo_003787	mo_023034	WGD	mv_003978	mv_010899	WGD		mo_005198	WGD	mv_005385	WGD
mo_003789	mo_038222	WGD	mv_003988	mv_010890	WGD		mo_005199	WGD	mv_005386	WGD
mo_003793	mo_035859	WGD	mv_003989	mv_028412	WGD		mo_005202	WGD	mv_005387	WGD
mo_003793	mo_011031	WGD	mv_003990	mv_031640	WGD		mo_005208	WGD	mv_005388	WGD
mo_003794	mo_035860	WGD	mv_003991	mv_016524	WGD		mo_005211	WGD	mv_005394	WGD
mo_003794	mo_011030	WGD	mv_003992	mv_010886	WGD		mo_005213	WGD	mv_005396	WGD
mo_003796	mo_011028	WGD	mv_003994	mv_027761	WGD		mo_005214	WGD	mv_005397	WGD
mo_003798	mo_029222	WGD	mv_003996	mv_010884	WGD		mo_005222	WGD	mv_005399	WGD
mo_003798	mo_011027	WGD	mv_003996	mv_028410	WGD		mo_005223	WGD	mv_005401	WGD
mo_003798	mo_039863	WGD	mv_003997	mv_028409	WGD		mo_005229	WGD	mv_005404	WGD
mo_003800	mo_023043	WGD	mv_003999	mv_010883	WGD		mo_005231	WGD	mv_005407	WGD
mo_003801	mo_035862	WGD	mv_004003	mv_027764	WGD		mo_005232	WGD	mv_005408	WGD
mo_003801	mo_023044	WGD	mv_004004	mv_010876	WGD		mo_005233	WGD	mv_005411	WGD
mo_003801	mo_011026	WGD	mv_004010	mv_016518	WGD		mo_005234	WGD	mv_005413	WGD
mo_003805	mo_019715	WGD	mv_004013	mv_010868	WGD		mo_005237	WGD	mv_005414	WGD
mo_003809	mo_035867	WGD	mv_004015	mv_010866	WGD		mo_005239	WGD	mv_005415	WGD
mo_003809	mo_031002	WGD	mv_004020	mv_028405	WGD		mo_005241	WGD	mv_005417	WGD
mo_003810	mo_035868	WGD	mv_004022	mv_027768	WGD		mo_005248	WGD	mv_005419	WGD
mo_003810	mo_023053	WGD	mv_004022	mv_010855	WGD		mo_005249	WGD	mv_005421	WGD
mo_003810	mo_031004	WGD	mv_004024	mv_010854	WGD		mo_005251	WGD	mv_005423	WGD
mo_003810	mo_011021	WGD	mv_004024	mv_027769	WGD		mo_005254	WGD	mv_005426	WGD
mo_003813	mo_038216	WGD	mv_004025	mv_010853	WGD		mo_005258	WGD	mv_005427	WGD
mo_003813	mo_029216	WGD	mv_004032	mv_010846	WGD		mo_005263	WGD	mv_005429	WGD
mo_003814	mo_031010	WGD	mv_004033	mv_010842	WGD		mo_005265	WGD	mv_005438	WGD
mo_003815	mo_031013	WGD	mv_004033	mv_027772	WGD		mo_005266	WGD	mv_005444	WGD
mo_003816	mo_035875	WGD	mv_004036	mv_010839	WGD		mo_005270	WGD	mv_005446	WGD
mo_003817	mo_035877	WGD	mv_004037	mv_010838	WGD		mo_005271	WGD	mv_005452	WGD
mo_003817	mo_031019	WGD	mv_004038	mv_028399	WGD		mo_005272	WGD	mv_005454	WGD
mo_003820	mo_038212	WGD	mv_004038	mv_016503	WGD		mo_005274	WGD	mv_005455	WGD
mo_003820	mo_011016	WGD	mv_004039	mv_010836	WGD		mo_005280	WGD	mv_005457	WGD
mo_003822	mo_029211	WGD	mv_004041	mv_010834	WGD		mo_005287	WGD	mv_005458	WGD
mo_003823	mo_019702	WGD	mv_004042	mv_010831	WGD		mo_005293	WGD	mv_005462	WGD
mo_003823	mo_035880	WGD	mv_004049	mv_010824	WGD		mo_005299	WGD	mv_005466	WGD
mo_003826	mo_011583	WGD	mv_004051	mv_027775	WGD		mo_005301	WGD	mv_005467	WGD
mo_003831	mo_035885	WGD	mv_004054	mv_010809	WGD		mo_005302	WGD	mv_005471	WGD
mo_003831	mo_029207	WGD	mv_004057	mv_010808	WGD		mo_005303	WGD	mv_005475	WGD
mo_003831	mo_023066	WGD	mv_004057	mv_028389	WGD		mo_005305	WGD	mv_005479	WGD
mo_003832	mo_035888	WGD	mv_004064	mv_010797	WGD		mo_005317	WGD	mv_005481	WGD
mo_003832	mo_023067	WGD	mv_004064	mv_027780	WGD		mo_005326	WGD	mv_005482	WGD
mo_003832	mo_029205	WGD	mv_004065	mv_010794	WGD		mo_005328	WGD	mv_005483	WGD
mo_003833	mo_035890	WGD	mv_004066	mv_028385	WGD		mo_005329	WGD	mv_005485	WGD
mo_003833	mo_029204	WGD	mv_004066	mv_010791	WGD		mo_005332	WGD	mv_005486	WGD
mo_003836	mo_035892	WGD	mv_004067	mv_010788	WGD		mo_005333	WGD	mv_005490	WGD
mo_003836	mo_038210	WGD	mv_004068	mv_010787	WGD		mo_005335	WGD	mv_005491	WGD
mo_003836	mo_019698	WGD	mv_004070	mv_010785	WGD		mo_005337	WGD	mv_005494	WGD
mo_003837	mo_035893	WGD	mv_004071	mv_010784	WGD		mo_005338	WGD	mv_005495	WGD
mo_003837	mo_019696	WGD	mv_004075	mv_010781	WGD		mo_005342	WGD	mv_005497	WGD
mo_003837	mo_013335	WGD	mv_004077	mv_010778	WGD		mo_005344	WGD	mv_005506	WGD
mo_003837	mo_029201	WGD	mv_004079	mv_010774	WGD		mo_005345	WGD	mv_005507	WGD
mo_003838	mo_023071	WGD	mv_004083	mv_028378	WGD		mo_005347	WGD	mv_005512	WGD
mo_003839	mo_035894	WGD	mv_004083	mv_010771	WGD		mo_005350	WGD	mv_005517	WGD
mo_003839	mo_013334	WGD	mv_004088	mv_010768	WGD		mo_005352	WGD	mv_005521	WGD
mo_003840	mo_035896	WGD	mv_004091	mv_010757	WGD		mo_005353	WGD	mv_005528	WGD
mo_003841	mo_019694	WGD	mv_004096	mv_010748	WGD		mo_005355	WGD	mv_005530	WGD
mo_003841	mo_035897	WGD	mv_004099	mv_010746	WGD		mo_005357	WGD	mv_005531	WGD
mo_003842	mo_035898	WGD	mv_004102	mv_010741	WGD		mo_005360	WGD	mv_005536	WGD
mo_003842	mo_011586	WGD	mv_004106	mv_010735	WGD		mo_005361	WGD	mv_005539	WGD
mo_003843	mo_035899	WGD	mv_004106	mv_028372	WGD		mo_005363	WGD	mv_005549	WGD
mo_003844	mo_011588	WGD	mv_004109	mv_010728	WGD		mo_005370	WGD	mv_005553	WGD
mo_003844	mo_023074	WGD	mv_004110	mv_010727	WGD		mo_005371	WGD	mv_005558	WGD
mo_003845	mo_035902	WGD	mv_004113	mv_010724	WGD		mo_005372	WGD	mv_005559	WGD
mo_003846	mo_035903	WGD	mv_004114	mv_027982	WGD		mo_005375	WGD	mv_005560	WGD
mo_003846	mo_013327	WGD	mv_004114	mv_010721	WGD		mo_005377	WGD	mv_005562	WGD
mo_003846	mo_011592	WGD	mv_004116	mv_028368	WGD		mo_005378	WGD	mv_005571	WGD
mo_003846	mo_023079	WGD	mv_004117	mv_010718	WGD		mo_005380	WGD	mv_005574	WGD
mo_003848	mo_035907	WGD	mv_004119	mv_028367	WGD		mo_005382	WGD	mv_005577	WGD
mo_003850	mo_035908	WGD	mv_004125	mv_010906	WGD		mo_005388	WGD	mv_005578	WGD
mo_003850	mo_038205	WGD	mv_004125	mv_028363	WGD		mo_005389	WGD	mv_005579	WGD
mo_003850	mo_029187	WGD	mv_004125	mv_027978	WGD		mo_005391	WGD	mv_005581	WGD
mo_003851	mo_035910	WGD	mv_004131	mv_027975	WGD		mo_005393	WGD	mv_005582	WGD
mo_003851	mo_019684	WGD	mv_004132	mv_010911	WGD		mo_005394	WGD	mv_005583	WGD
mo_003854	mo_035915	WGD	mv_004135	mv_027564	WGD		mo_005396	WGD	mv_005589	WGD
mo_003855	mo_019683	WGD	mv_004138	mv_028359	WGD		mo_005398	WGD	mv_005590	WGD
mo_003855	mo_035917	WGD	mv_004139	mv_010917	WGD		mo_005401	WGD	mv_005594	WGD
mo_003856	mo_035919	WGD	mv_004141	mv_010918	WGD		mo_005405	WGD	mv_005595	WGD
mo_003858	mo_035921	WGD	mv_004144	mv_010919	WGD		mo_005407	WGD	mv_005597	WGD
mo_003858	mo_011599	WGD	mv_004148	mv_010920	WGD		mo_005409	WGD	mv_005600	WGD
mo_003862	mo_035926	WGD	mv_004153	mv_027970	WGD		mo_005412	WGD	mv_005601	WGD
mo_003862	mo_011602	WGD	mv_004153	mv_012116	WGD		mo_005413	WGD	mv_005607	WGD
mo_003863	mo_035928	WGD	mv_004153	mv_015518	WGD		mo_005414	WGD	mv_005610	WGD
mo_003865	mo_030991	WGD	mv_004156	mv_028358	WGD		mo_005417	WGD	mv_005612	WGD
mo_003865	mo_019669	WGD	mv_004156	mv_012114	WGD		mo_005418	WGD	mv_005615	WGD
mo_003865	mo_004353	WGD	mv_004156	mv_027969	WGD		mo_005420	WGD	mv_005622	WGD
mo_003865	mo_013316	WGD	mv_004158	mv_012113	WGD		mo_005423	WGD	mv_005623	WGD
mo_003867	mo_004355	WGD	mv_004159	mv_012112	WGD		mo_005436	WGD	mv_005624	WGD
mo_003868	mo_019668	WGD	mv_004161	mv_012109	WGD		mo_005438	WGD	mv_005627	WGD
mo_003868	mo_035932	WGD	mv_004161	mv_015514	WGD		mo_005439	WGD	mv_005633	WGD
mo_003870	mo_029181	WGD	mv_004162	mv_012107	WGD		mo_005441	WGD	mv_005649	WGD
mo_003872	mo_030986	WGD	mv_004163	mv_027968	WGD		mo_005442	WGD	mv_005650	WGD
mo_003872	mo_035934	WGD	mv_004164	mv_029916	WGD		mo_005443	WGD	mv_005651	WGD
mo_003872	mo_019665	WGD	mv_004164	mv_028353	WGD		mo_005446	WGD	mv_005652	WGD
mo_003873	mo_019664	WGD	mv_004164	mv_032106	WGD		mo_005448	WGD	mv_005658	WGD
mo_003874	mo_035965	WGD	mv_004165	mv_015508	WGD		mo_005449	WGD	mv_005659	WGD
mo_003875	mo_038193	WGD	mv_004167	mv_028352	WGD		mo_005450	WGD	mv_005660	WGD
mo_003875	mo_004359	WGD	mv_004175	mv_012094	WGD		mo_005454	WGD	mv_005663	WGD
mo_003875	mo_035963	WGD	mv_004175	mv_027965	WGD		mo_005456	WGD	mv_005664	WGD
mo_003878	mo_038192	WGD	mv_004176	mv_015503	WGD		mo_005457	WGD	mv_005667	WGD
mo_003879	mo_013314	WGD	mv_004178	mv_027964	WGD		mo_005458	WGD	mv_005668	WGD
mo_003881	mo_035958	WGD	mv_004184	mv_012089	WGD		mo_005459	WGD	mv_005670	WGD
mo_003882	mo_035957	WGD	mv_004185	mv_027961	WGD		mo_005461	WGD	mv_005676	WGD
mo_003882	mo_011607	WGD	mv_004185	mv_012088	WGD		mo_005464	WGD	mv_005680	WGD
mo_003882	mo_023096	WGD	mv_004188	mv_012087	WGD		mo_005466	WGD	mv_005682	WGD
mo_003882	mo_013313	WGD	mv_004193	mv_012077	WGD		mo_005468	WGD	mv_005683	WGD
mo_003884	mo_040109	WGD	mv_004193	mv_027959	WGD		mo_005476	WGD	mv_005684	WGD
mo_003885	mo_038188	WGD	mv_004193	mv_028347	WGD		mo_005478	WGD	mv_005685	WGD
mo_003885	mo_013299	WGD	mv_004193	mv_015492	WGD		mo_005482	WGD	mv_005688	WGD
mo_003887	mo_035949	WGD	mv_004194	mv_012076	WGD		mo_005487	WGD	mv_005689	WGD
mo_003887	mo_011612	WGD	mv_004195	mv_027957	WGD		mo_005495	WGD	mv_005691	WGD
mo_003887	mo_023103	WGD	mv_004197	mv_012071	WGD		mo_005498	WGD	mv_005699	WGD
mo_003891	mo_035946	WGD	mv_004197	mv_027956	WGD		mo_005499	WGD	mv_005700	WGD
mo_003891	mo_019654	WGD	mv_004205	mv_028342	WGD		mo_005500	WGD	mv_005702	WGD
mo_003893	mo_019652	WGD	mv_004206	mv_012066	WGD		mo_005501	WGD	mv_005705	WGD
mo_003893	mo_029171	WGD	mv_004207	mv_012064	WGD		mo_005504	WGD	mv_005711	WGD
mo_003893	mo_030981	WGD	mv_004216	mv_027954	WGD		mo_005511	WGD	mv_005712	WGD
mo_003897	mo_038186	WGD	mv_004221	mv_012055	WGD		mo_005513	WGD	mv_005713	WGD
mo_003899	mo_035938	WGD	mv_004226	mv_012053	WGD		mo_005523	WGD	mv_005715	WGD
mo_003900	mo_029161	WGD	mv_004227	mv_012052	WGD		mo_005525	WGD	mv_005717	WGD
mo_003900	mo_023109	WGD	mv_004230	mv_012043	WGD		mo_005526	WGD	mv_005719	WGD
mo_003901	mo_030975	WGD	mv_004231	mv_012041	WGD		mo_005529	WGD	mv_005722	WGD
mo_003901	mo_011617	WGD	mv_004232	mv_012039	WGD		mo_005534	WGD	mv_005723	WGD
mo_003901	mo_013294	WGD	mv_004233	mv_012037	WGD		mo_005536	WGD	mv_005726	WGD
mo_003902	mo_038183	WGD	mv_004234	mv_012036	WGD		mo_005537	WGD	mv_005728	WGD
mo_003906	mo_035970	WGD	mv_004237	mv_012034	WGD		mo_005540	WGD	mv_005733	WGD
mo_003906	mo_038181	WGD	mv_004238	mv_012033	WGD		mo_005542	WGD	mv_005738	WGD
mo_003907	mo_019646	WGD	mv_004239	mv_012030	WGD		mo_005545	WGD	mv_005739	WGD
mo_003907	mo_035971	WGD	mv_004248	mv_027950	WGD		mo_005548	WGD	mv_005744	WGD
mo_003907	mo_030972	WGD	mv_004249	mv_012024	WGD		mo_005550	WGD	mv_005745	WGD
mo_003909	mo_035975	WGD	mv_004250	mv_012022	WGD		mo_005551	WGD	mv_005746	WGD
mo_003911	mo_035980	WGD	mv_004254	mv_012018	WGD		mo_005552	WGD	mv_005748	WGD
mo_003911	mo_011619	WGD	mv_004254	mv_027948	WGD		mo_005553	WGD	mv_005753	WGD
mo_003911	mo_029152	WGD	mv_004260	mv_012003	WGD		mo_005558	WGD	mv_005758	WGD
mo_003913	mo_035981	WGD	mv_004264	mv_027935	WGD		mo_005562	WGD	mv_005759	WGD
mo_003913	mo_038177	WGD	mv_004264	mv_011993	WGD		mo_005570	WGD	mv_005761	WGD
mo_003913	mo_013293	WGD	mv_004268	mv_011991	WGD		mo_005571	WGD	mv_005763	WGD
mo_003917	mo_035983	WGD	mv_004271	mv_011990	WGD		mo_005573	WGD	mv_005767	WGD
mo_003921	mo_035988	WGD	mv_004273	mv_011989	WGD		mo_005574	WGD	mv_005771	WGD
mo_003923	mo_030968	WGD	mv_004275	mv_011984	WGD		mo_005575	WGD	mv_005775	WGD
mo_003923	mo_035991	WGD	mv_004281	mv_011983	WGD		mo_005577	WGD	mv_005778	WGD
mo_003924	mo_038176	WGD	mv_004285	mv_011978	WGD		mo_005578	WGD	mv_005782	WGD
mo_003924	mo_023118	WGD	mv_004287	mv_011977	WGD		mo_005579	WGD	mv_005784	WGD
mo_003925	mo_035994	WGD	mv_004288	mv_011976	WGD		mo_005583	WGD	mv_005788	WGD
mo_003926	mo_013288	WGD	mv_004293	mv_006141	WGD		mo_005584	WGD	mv_005794	WGD
mo_003956	mo_035656	WGD	mv_004294	mv_011973	WGD		mo_005586	WGD	mv_005795	WGD
mo_003957	mo_035657	WGD	mv_004294	mv_006139	WGD		mo_005590	WGD	mv_005796	WGD
mo_003964	mo_035659	WGD	mv_004300	mv_006129	WGD		mo_005591	WGD	mv_005802	WGD
mo_003967	mo_035662	WGD	mv_004301	mv_027924	WGD		mo_005592	WGD	mv_005804	WGD
mo_003972	mo_035665	WGD	mv_004303	mv_011969	WGD		mo_005596	WGD	mv_005806	WGD
mo_003975	mo_035670	WGD	mv_004306	mv_011962	WGD		mo_005597	WGD	mv_005808	WGD
mo_003977	mo_035672	WGD	mv_004309	mv_011960	WGD		mo_005599	WGD	mv_005809	WGD
mo_003980	mo_035673	WGD	mv_004309	mv_006108	WGD		mo_005600	WGD	mv_005833	WGD
mo_003981	mo_035675	WGD	mv_004310	mv_011957	WGD		mo_005603	WGD	mv_005911	WGD
mo_004013	mo_016384	WGD	mv_004311	mv_027920	WGD		mo_005605	WGD	mv_005913	WGD
mo_004023	mo_016377	WGD	mv_004311	mv_011956	WGD		mo_005606	WGD	mv_005915	WGD
mo_004031	mo_016376	WGD	mv_004311	mv_006105	WGD		mo_005608	WGD	mv_005918	WGD
mo_004036	mo_016375	WGD	mv_004312	mv_011954	WGD		mo_005610	WGD	mv_005920	WGD
mo_004042	mo_029356	WGD	mv_004315	mv_011950	WGD		mo_005614	WGD	mv_005923	WGD
mo_004045	mo_029350	WGD	mv_004315	mv_006098	WGD		mo_005615	WGD	mv_005929	WGD
mo_004046	mo_016371	WGD	mv_004334	mv_011943	WGD		mo_005616	WGD	mv_005930	WGD
mo_004046	mo_029347	WGD	mv_004335	mv_011941	WGD		mo_005617	WGD	mv_005932	WGD
mo_004052	mo_016367	WGD	mv_004335	mv_027914	WGD		mo_005618	WGD	mv_005939	WGD
mo_004057	mo_029337	WGD	mv_004336	mv_011940	WGD		mo_005619	WGD	mv_005940	WGD
mo_004058	mo_029336	WGD	mv_004339	mv_011938	WGD		mo_005621	WGD	mv_005942	WGD
mo_004060	mo_029325	WGD	mv_004341	mv_011937	WGD		mo_005622	WGD	mv_005945	WGD
mo_004061	mo_029323	WGD	mv_004345	mv_011934	WGD		mo_005624	WGD	mv_005950	WGD
mo_004077	mo_016359	WGD	mv_004348	mv_011932	WGD		mo_005625	WGD	mv_005952	WGD
mo_004078	mo_031095	WGD	mv_004353	mv_011921	WGD		mo_005626	WGD	mv_005955	WGD
mo_004090	mo_031084	WGD	mv_004353	mv_027907	WGD		mo_005628	WGD	mv_005959	WGD
mo_004091	mo_031083	WGD	mv_004355	mv_011919	WGD		mo_005629	WGD	mv_005960	WGD
mo_004092	mo_016347	WGD	mv_004362	mv_011916	WGD		mo_005630	WGD	mv_005961	WGD
mo_004101	mo_000268	WGD	mv_004365	mv_011913	WGD		mo_005631	WGD	mv_005962	WGD
mo_004104	mo_031067	WGD	mv_004367	mv_027904	WGD		mo_005633	WGD	mv_005965	WGD
mo_004112	mo_016330	WGD	mv_004372	mv_011907	WGD		mo_005634	WGD	mv_005966	WGD
mo_004120	mo_016325	WGD	mv_004374	mv_011906	WGD		mo_005635	WGD	mv_005968	WGD
mo_004126	mo_031059	WGD	mv_004385	mv_011893	WGD		mo_005636	WGD	mv_005972	WGD
mo_004137	mo_033727	WGD	mv_004388	mv_011890	WGD		mo_005637	WGD	mv_005973	WGD
mo_004138	mo_033728	WGD	mv_004392	mv_011877	WGD		mo_005639	WGD	mv_005974	WGD
mo_004139	mo_033730	WGD	mv_004392	mv_027894	WGD		mo_005640	WGD	mv_005975	WGD
mo_004141	mo_033733	WGD	mv_004394	mv_011876	WGD		mo_005641	WGD	mv_005976	WGD
mo_004142	mo_033734	WGD	mv_004397	mv_011873	WGD		mo_005642	WGD	mv_005977	WGD
mo_004143	mo_033738	WGD	mv_004399	mv_027890	WGD		mo_005643	WGD	mv_005979	WGD
mo_004146	mo_033739	WGD	mv_004401	mv_011869	WGD		mo_005645	WGD	mv_005983	WGD
mo_004149	mo_006113	WGD	mv_004404	mv_011866	WGD		mo_005646	WGD	mv_005985	WGD
mo_004150	mo_030639	WGD	mv_004408	mv_011860	WGD		mo_005647	WGD	mv_005986	WGD
mo_004157	mo_030645	WGD	mv_004409	mv_011857	WGD		mo_005651	WGD	mv_005990	WGD
mo_004162	mo_006097	WGD	mv_004410	mv_011856	WGD		mo_005652	WGD	mv_005992	WGD
mo_004166	mo_006085	WGD	mv_004415	mv_011854	WGD		mo_005653	WGD	mv_005994	WGD
mo_004168	mo_009408	WGD	mv_004417	mv_011852	WGD		mo_005656	WGD	mv_005995	WGD
mo_004168	mo_006070	WGD	mv_004420	mv_011850	WGD		mo_005658	WGD	mv_005996	WGD
mo_004170	mo_006067	WGD	mv_004426	mv_011839	WGD		mo_005660	WGD	mv_005997	WGD
mo_004170	mo_009389	WGD	mv_004426	mv_027862	WGD		mo_005661	WGD	mv_005999	WGD
mo_004171	mo_030669	WGD	mv_004429	mv_027861	WGD		mo_005662	WGD	mv_006001	WGD
mo_004171	mo_006062	WGD	mv_004432	mv_027853	WGD		mo_005663	WGD	mv_006003	WGD
mo_004173	mo_005028	WGD	mv_004436	mv_011836	WGD		mo_005666	WGD	mv_006006	WGD
mo_004176	mo_009387	WGD	mv_004437	mv_011835	WGD		mo_005669	WGD	mv_006007	WGD
mo_004176	mo_005034	WGD	mv_004489	mv_030305	WGD		mo_005670	WGD	mv_006008	WGD
mo_004178	mo_030680	WGD	mv_004491	mv_030307	WGD		mo_005672	WGD	mv_006013	WGD
mo_004178	mo_009386	WGD	mv_004496	mv_030309	WGD		mo_005673	WGD	mv_006014	WGD
mo_004179	mo_030681	WGD	mv_004505	mv_030310	WGD		mo_005678	WGD	mv_006019	WGD
mo_004180	mo_009377	WGD	mv_004510	mv_030312	WGD		mo_005679	WGD	mv_006020	WGD
mo_004180	mo_030682	WGD	mv_004512	mv_030313	WGD		mo_005684	WGD	mv_006022	WGD
mo_004181	mo_009375	WGD	mv_004518	mv_030324	WGD		mo_005685	WGD	mv_006023	WGD
mo_004182	mo_009373	WGD	mv_004519	mv_019036	WGD		mo_005686	WGD	mv_006026	WGD
mo_004182	mo_005044	WGD	mv_004525	mv_030329	WGD		mo_005689	WGD	mv_006027	WGD
mo_004182	mo_030685	WGD	mv_004529	mv_030330	WGD		mo_005690	WGD	mv_006029	WGD
mo_004187	mo_009364	WGD	mv_004530	mv_030331	WGD		mo_005691	WGD	mv_006032	WGD
mo_004188	mo_009356	WGD	mv_004533	mv_031623	WGD		mo_005693	WGD	mv_006036	WGD
mo_004189	mo_009355	WGD	mv_004536	mv_019021	WGD		mo_005694	WGD	mv_006037	WGD
mo_004190	mo_009353	WGD	mv_004539	mv_030303	WGD		mo_005695	WGD	mv_006039	WGD
mo_004191	mo_030695	WGD	mv_004540	mv_019020	WGD		mo_005697	WGD	mv_006040	WGD
mo_004192	mo_009352	WGD	mv_004542	mv_005774	WGD		mo_005703	WGD	mv_006042	WGD
mo_004192	mo_030696	WGD	mv_004543	mv_005773	WGD		mo_005705	WGD	mv_006044	WGD
mo_004195	mo_009347	WGD	mv_004545	mv_030299	WGD		mo_005706	WGD	mv_006052	WGD
mo_004195	mo_005067	WGD	mv_004546	mv_030298	WGD		mo_005707	WGD	mv_006055	WGD
mo_004195	mo_030700	WGD	mv_004546	mv_019018	WGD		mo_005708	WGD	mv_006058	WGD
mo_004198	mo_030702	WGD	mv_004554	mv_030296	WGD		mo_005709	WGD	mv_006061	WGD
mo_004199	mo_005084	WGD	mv_004555	mv_030293	WGD		mo_005710	WGD	mv_006063	WGD
mo_004199	mo_009327	WGD	mv_004556	mv_030291	WGD		mo_005713	WGD	mv_006065	WGD
mo_004203	mo_009286	WGD	mv_004558	mv_030290	WGD		mo_005715	WGD	mv_006066	WGD
mo_004204	mo_030717	WGD	mv_004559	mv_031637	WGD		mo_005717	WGD	mv_006068	WGD
mo_004206	mo_005109	WGD	mv_004560	mv_031639	WGD		mo_005719	WGD	mv_006069	WGD
mo_004206	mo_030719	WGD	mv_004560	mv_005763	WGD		mo_005723	WGD	mv_006073	WGD
mo_004207	mo_009283	WGD	mv_004561	mv_019001	WGD		mo_005724	WGD	mv_006077	WGD
mo_004210	mo_005111	WGD	mv_004562	mv_031640	WGD		mo_005726	WGD	mv_006081	WGD
mo_004214	mo_009265	WGD	mv_004565	mv_018998	WGD		mo_005729	WGD	mv_006083	WGD
mo_004214	mo_030727	WGD	mv_004567	mv_030283	WGD		mo_005734	WGD	mv_006084	WGD
mo_004214	mo_005120	WGD	mv_004569	mv_030276	WGD		mo_005738	WGD	mv_006089	WGD
mo_004215	mo_005124	WGD	mv_004573	mv_018994	WGD		mo_005739	WGD	mv_006091	WGD
mo_004219	mo_030738	WGD	mv_004573	mv_005756	WGD		mo_005741	WGD	mv_006092	WGD
mo_004219	mo_009247	WGD	mv_004574	mv_031646	WGD		mo_005744	WGD	mv_006095	WGD
mo_004219	mo_005133	WGD	mv_004580	mv_018991	WGD		mo_005745	WGD	mv_006097	WGD
mo_004220	mo_030741	WGD	mv_004584	mv_005754	WGD		mo_005746	WGD	mv_006098	WGD
mo_004220	mo_009242	WGD	mv_004586	mv_030273	WGD		mo_005748	WGD	mv_006101	WGD
mo_004223	mo_030748	WGD	mv_004590	mv_018984	WGD		mo_005750	WGD	mv_006102	WGD
mo_004223	mo_009219	WGD	mv_004592	mv_030270	WGD		mo_005751	WGD	mv_006104	WGD
mo_004223	mo_005156	WGD	mv_004592	mv_005749	WGD		mo_005752	WGD	mv_006105	WGD
mo_004227	mo_009209	WGD	mv_004594	mv_030269	WGD		mo_005754	WGD	mv_006107	WGD
mo_004227	mo_030753	WGD	mv_004594	mv_031654	WGD		mo_005756	WGD	mv_006108	WGD
mo_004227	mo_005165	WGD	mv_004596	mv_031655	WGD		mo_005757	WGD	mv_006110	WGD
mo_004228	mo_009208	WGD	mv_004596	mv_005744	WGD		mo_005759	WGD	mv_006113	WGD
mo_004228	mo_030754	WGD	mv_004597	mv_030267	WGD		mo_005761	WGD	mv_006114	WGD
mo_004229	mo_030755	WGD	mv_004606	mv_030263	WGD		mo_005762	WGD	mv_006116	WGD
mo_004230	mo_030756	WGD	mv_004607	mv_030262	WGD		mo_005764	WGD	mv_006120	WGD
mo_004230	mo_009205	WGD	mv_004608	mv_030261	WGD		mo_005768	WGD	mv_006122	WGD
mo_004230	mo_005168	WGD	mv_004611	mv_030259	WGD		mo_005772	WGD	mv_006123	WGD
mo_004231	mo_009200	WGD	mv_004625	mv_030258	WGD		mo_005773	WGD	mv_006125	WGD
mo_004231	mo_030758	WGD	mv_004628	mv_030256	WGD		mo_005774	WGD	mv_006127	WGD
mo_004234	mo_030762	WGD	mv_004634	mv_025701	WGD		mo_005776	WGD	mv_006133	WGD
mo_004234	mo_009196	WGD	mv_004637	mv_030338	WGD		mo_005780	WGD	mv_006140	WGD
mo_004235	mo_005172	WGD	mv_004639	mv_025705	WGD		mo_005781	WGD	mv_006144	WGD
mo_004236	mo_005176	WGD	mv_004639	mv_030340	WGD		mo_005782	WGD	mv_006149	WGD
mo_004236	mo_009190	WGD	mv_004640	mv_030341	WGD		mo_005783	WGD	mv_006150	WGD
mo_004238	mo_009173	WGD	mv_004643	mv_030344	WGD		mo_005788	WGD	mv_006152	WGD
mo_004240	mo_009162	WGD	mv_004651	mv_025708	WGD		mo_005789	WGD	mv_006153	WGD
mo_004240	mo_005198	WGD	mv_004657	mv_030350	WGD		mo_005790	WGD	mv_006155	WGD
mo_004240	mo_030774	WGD	mv_004658	mv_025712	WGD		mo_005791	WGD	mv_006157	WGD
mo_004241	mo_005200	WGD	mv_004661	mv_030353	WGD		mo_005794	WGD	mv_006160	WGD
mo_004244	mo_030779	WGD	mv_004669	mv_030354	WGD		mo_005795	WGD	mv_006161	WGD
mo_004244	mo_009147	WGD	mv_004670	mv_030355	WGD		mo_005798	WGD	mv_006164	WGD
mo_004247	mo_030783	WGD	mv_004680	mv_025716	WGD		mo_005799	WGD	mv_006165	WGD
mo_004248	mo_005222	WGD	mv_004684	mv_019741	WGD		mo_005800	WGD	mv_006166	WGD
mo_004248	mo_030785	WGD	mv_004687	mv_019742	WGD		mo_005802	WGD	mv_006167	WGD
mo_004248	mo_009137	WGD	mv_004692	mv_030359	WGD		mo_005803	WGD	mv_006168	WGD
mo_004250	mo_030786	WGD	mv_004693	mv_019745	WGD		mo_005804	WGD	mv_006170	WGD
mo_004250	mo_009126	WGD	mv_004693	mv_025719	WGD		mo_005808	WGD	mv_006175	WGD
mo_004250	mo_005226	WGD	mv_004700	mv_019747	WGD		mo_005810	WGD	mv_006176	WGD
mo_004260	mo_030790	WGD	mv_004711	mv_025723	WGD		mo_005811	WGD	mv_006178	WGD
mo_004261	mo_005233	WGD	mv_004713	mv_025724	WGD		mo_005820	WGD	mv_006179	WGD
mo_004261	mo_009125	WGD	mv_004713	mv_030367	WGD		mo_005821	WGD	mv_006180	WGD
mo_004289	mo_035325	WGD	mv_004716	mv_030372	WGD		mo_005822	WGD	mv_006181	WGD
mo_004290	mo_035323	WGD	mv_004716	mv_025728	WGD		mo_005823	WGD	mv_006184	WGD
mo_004293	mo_035319	WGD	mv_004722	mv_030374	WGD		mo_005824	WGD	mv_006186	WGD
mo_004294	mo_035317	WGD	mv_004722	mv_019708	WGD		mo_005826	WGD	mv_006187	WGD
mo_004299	mo_035309	WGD	mv_004724	mv_019706	WGD		mo_005831	WGD	mv_006189	WGD
mo_004300	mo_035308	WGD	mv_004726	mv_019752	WGD		mo_005832	WGD	mv_006190	WGD
mo_004305	mo_035306	WGD	mv_004728	mv_030375	WGD		mo_005834	WGD	mv_006191	WGD
mo_004309	mo_035302	WGD	mv_004728	mv_025730	WGD		mo_005837	WGD	mv_006195	WGD
mo_004313	mo_035300	WGD	mv_004739	mv_030376	WGD		mo_005839	WGD	mv_006196	WGD
mo_004314	mo_035297	WGD	mv_004739	mv_019702	WGD		mo_005840	WGD	mv_006199	WGD
mo_004318	mo_040099	WGD	mv_004740	mv_019754	WGD		mo_005841	WGD	mv_006201	WGD
mo_004325	mo_016319	WGD	mv_004741	mv_030378	WGD		mo_005842	WGD	mv_006202	WGD
mo_004338	mo_016313	WGD	mv_004743	mv_019756	WGD		mo_005843	WGD	mv_006217	WGD
mo_004341	mo_003843	WGD	mv_004747	mv_030380	WGD		mo_005844	WGD	mv_006218	WGD
mo_004351	mo_036565	WGD	mv_004749	mv_025733	WGD		mo_005846	WGD	mv_006219	WGD
mo_004352	mo_036566	WGD	mv_004753	mv_019761	WGD		mo_005849	WGD	mv_006220	WGD
mo_004356	mo_036569	WGD	mv_004753	mv_025734	WGD		mo_005851	WGD	mv_006221	WGD
mo_004356	mo_016305	WGD	mv_004755	mv_030384	WGD		mo_005852	WGD	mv_006224	WGD
mo_004356	mo_003872	WGD	mv_004756	mv_030385	WGD		mo_005853	WGD	mv_006225	WGD
mo_004357	mo_036570	WGD	mv_004756	mv_019763	WGD		mo_005855	WGD	mv_006226	WGD
mo_004357	mo_039431	WGD	mv_004759	mv_019687	WGD		mo_005856	WGD	mv_006230	WGD
mo_004359	mo_016304	WGD	mv_004762	mv_030386	WGD		mo_005858	WGD	mv_006232	WGD
mo_004361	mo_016300	WGD	mv_004765	mv_030387	WGD		mo_005859	WGD	mv_006235	WGD
mo_004361	mo_036571	WGD	mv_004766	mv_025739	WGD		mo_005862	WGD	mv_006236	WGD
mo_004363	mo_036577	WGD	mv_004768	mv_030388	WGD		mo_005863	WGD	mv_006237	WGD
mo_004363	mo_016296	WGD	mv_004768	mv_019766	WGD		mo_005865	WGD	mv_006238	WGD
mo_004369	mo_016280	WGD	mv_004769	mv_030389	WGD		mo_005867	WGD	mv_006240	WGD
mo_004396	mo_023574	WGD	mv_004773	mv_025742	WGD		mo_005869	WGD	mv_006242	WGD
mo_004400	mo_023579	WGD	mv_004779	mv_019769	WGD		mo_005870	WGD	mv_006243	WGD
mo_004411	mo_004468	WGD	mv_004781	mv_030393	WGD		mo_005873	WGD	mv_006244	WGD
mo_004412	mo_023589	WGD	mv_004782	mv_019675	WGD		mo_005877	WGD	mv_006245	WGD
mo_004421	mo_004467	WGD	mv_004787	mv_025745	WGD		mo_005879	WGD	mv_006247	WGD
mo_004422	mo_004466	WGD	mv_004790	mv_030397	WGD		mo_005881	WGD	mv_006249	WGD
mo_004423	mo_004465	WGD	mv_004791	mv_019667	WGD		mo_005882	WGD	mv_006250	WGD
mo_004424	mo_004464	WGD	mv_004791	mv_019772	WGD		mo_005885	WGD	mv_006253	WGD
mo_004430	mo_020039	WGD	mv_004792	mv_030398	WGD		mo_005886	WGD	mv_006255	WGD
mo_004433	mo_020036	WGD	mv_004793	mv_030400	WGD		mo_005890	WGD	mv_006258	WGD
mo_004433	mo_023594	WGD	mv_004794	mv_019773	WGD		mo_005892	WGD	mv_006261	WGD
mo_004441	mo_023600	WGD	mv_004795	mv_019662	WGD		mo_005895	WGD	mv_006263	WGD
mo_004444	mo_023601	WGD	mv_004797	mv_025747	WGD		mo_005896	WGD	mv_006265	WGD
mo_004445	mo_004444	WGD	mv_004804	mv_030403	WGD		mo_005900	WGD	mv_006268	WGD
mo_004447	mo_023603	WGD	mv_004808	mv_025759	WGD		mo_005903	WGD	mv_006270	WGD
mo_004447	mo_020034	WGD	mv_004808	mv_019780	WGD		mo_005905	WGD	mv_006277	WGD
mo_004451	mo_023606	WGD	mv_004808	mv_030405	WGD		mo_005907	WGD	mv_006278	WGD
mo_004453	mo_020033	WGD	mv_004833	mv_025767	WGD		mo_005915	WGD	mv_006279	WGD
mo_004454	mo_023610	WGD	mv_004837	mv_030414	WGD		mo_005917	WGD	mv_006280	WGD
mo_004457	mo_023611	WGD	mv_004846	mv_025770	WGD		mo_005918	WGD	mv_006282	WGD
mo_004462	mo_020032	WGD	mv_004851	mv_030422	WGD		mo_005919	WGD	mv_006286	WGD
mo_004472	mo_020029	WGD	mv_004856	mv_019795	WGD		mo_005922	WGD	mv_006289	WGD
mo_004473	mo_023614	WGD	mv_004859	mv_019796	WGD		mo_005924	WGD	mv_006291	WGD
mo_004475	mo_023616	WGD	mv_004860	mv_030427	WGD		mo_005925	WGD	mv_006296	WGD
mo_004537	mo_036342	WGD	mv_004869	mv_030432	WGD		mo_005928	WGD	mv_006297	WGD
mo_004540	mo_036344	WGD	mv_004873	mv_019801	WGD		mo_005929	WGD	mv_006299	WGD
mo_004541	mo_036345	WGD	mv_004876	mv_030439	WGD		mo_005930	WGD	mv_006301	WGD
mo_004542	mo_036348	WGD	mv_004880	mv_025787	WGD		mo_005931	WGD	mv_006303	WGD
mo_004546	mo_006163	WGD	mv_004882	mv_019807	WGD		mo_005933	WGD	mv_006305	WGD
mo_004549	mo_036356	WGD	mv_004883	mv_030440	WGD		mo_005934	WGD	mv_006306	WGD
mo_004558	mo_006181	WGD	mv_004884	mv_030441	WGD		mo_005935	WGD	mv_006307	WGD
mo_004560	mo_036367	WGD	mv_004886	mv_021821	WGD		mo_005937	WGD	mv_006314	WGD
mo_004562	mo_006186	WGD	mv_004887	mv_019809	WGD		mo_005941	WGD	mv_006315	WGD
mo_004565	mo_036381	WGD	mv_004888	mv_030442	WGD		mo_005942	WGD	mv_006317	WGD
mo_004567	mo_036386	WGD	mv_004889	mv_019811	WGD		mo_005944	WGD	mv_006318	WGD
mo_004578	mo_006205	WGD	mv_004890	mv_030444	WGD		mo_005947	WGD	mv_006321	WGD
mo_004580	mo_036410	WGD	mv_004890	mv_021823	WGD		mo_005950	WGD	mv_006322	WGD
mo_004583	mo_036412	WGD	mv_004894	mv_030448	WGD		mo_005951	WGD	mv_006324	WGD
mo_004584	mo_036413	WGD	mv_004895	mv_019813	WGD		mo_005956	WGD	mv_006325	WGD
mo_004585	mo_036414	WGD	mv_004896	mv_019815	WGD		mo_005958	WGD	mv_006326	WGD
mo_004589	mo_033236	WGD	mv_004896	mv_021831	WGD		mo_005960	WGD	mv_006327	WGD
mo_004592	mo_036416	WGD	mv_004897	mv_025789	WGD		mo_005962	WGD	mv_006333	WGD
mo_004592	mo_006213	WGD	mv_004898	mv_030451	WGD		mo_005963	WGD	mv_006334	WGD
mo_004594	mo_036418	WGD	mv_004900	mv_019817	WGD		mo_005969	WGD	mv_006336	WGD
mo_004596	mo_036419	WGD	mv_004900	mv_021835	WGD		mo_005970	WGD	mv_006337	WGD
mo_004597	mo_036420	WGD	mv_004901	mv_030453	WGD		mo_005972	WGD	mv_006338	WGD
mo_004599	mo_036421	WGD	mv_004902	mv_019818	WGD		mo_005975	WGD	mv_006341	WGD
mo_004601	mo_006216	WGD	mv_004903	mv_019819	WGD		mo_005976	WGD	mv_006344	WGD
mo_004605	mo_036423	WGD	mv_004907	mv_021848	WGD		mo_005978	WGD	mv_006345	WGD
mo_004606	mo_036425	WGD	mv_004914	mv_030458	WGD		mo_005983	WGD	mv_006353	WGD
mo_004607	mo_033244	WGD	mv_004916	mv_030459	WGD		mo_005989	WGD	mv_006363	WGD
[truncated: 62,557 more rows]

## Sheet: Table S10
GeneNames	value1	value2	log2(Fold_change)	log2(Fold_change) normalized	Regulated	z-score	p-value	q-value(Benjamini et al. 1995)	q-value(Storey et al. 2003)	Signature(p-value < 0.001)
mv_022626	0	451660	-19.7849	-18.5668	UP	-207.155	0	0	0	TRUE
mv_011207	0	386841	-19.5614	-18.3433	UP	-196.887	0	0	0	TRUE
mv_007298	0	223072	-18.7671	-17.549	UP	-164.142	0	0	0	TRUE
mv_011206	0	71958	-17.1349	-15.9167	UP	-112.197	0	0	0	TRUE
mv_011204	0	71838	-17.1325	-15.9143	UP	-112.133	0	0	0	TRUE
mv_006077	10	1287681	-16.9744	-15.7563	UP	-483.097	0	0	0	TRUE
mv_002334	0	62429	-16.9299	-15.7118	UP	-106.888	0	0	0	TRUE
mv_023692	0	46565	-16.507	-15.2888	UP	-96.6596	0	0	0	TRUE
mv_016400	5	399325	-16.2853	-15.0671	UP	-289.884	0	0	0	TRUE
mv_032196	0	39148	-16.2567	-15.0385	UP	-91.0412	0	0	0	TRUE
mv_013346	0	38404	-16.229	-15.0108	UP	-90.4388	0	0	0	TRUE
mv_027540	0	34433	-16.0715	-14.8534	UP	-87.0812	0	0	0	TRUE
mv_031757	2	119181	-15.8628	-14.6447	UP	-165.616	0	0	0	TRUE
mv_000451	0	29588	-15.8527	-14.6346	UP	-82.6067	0	0	0	TRUE
mv_031261	0	29394	-15.8432	-14.6251	UP	-82.4175	0	0	0	TRUE
mv_016692	2	110588	-15.7548	-14.5367	UP	-161.349	0	0	0	TRUE
mv_013271	4	198505	-15.5988	-14.3807	UP	-219.712	0	0	0	TRUE
mv_031831	2	85475	-15.3832	-14.1651	UP	-147.418	0	0	0	TRUE
mv_007297	8	336618	-15.3608	-14.1426	UP	-293.229	0	0	0	TRUE
mv_018400	0	19813	-15.2742	-14.056	UP	-71.7721	0	0	0	TRUE
mv_006328	0	19661	-15.263	-14.0449	UP	-71.5774	0	0	0	TRUE
mv_029670	0	16963	-15.0501	-13.832	UP	-67.9384	0	0	0	TRUE
mv_006322	0	15112	-14.8834	-13.6653	UP	-65.2085	0	0	0	TRUE
mv_010000	0	14233	-14.797	-13.5788	UP	-63.8325	0	0	0	TRUE
mv_013203	1	26740	-14.7067	-13.4886	UP	-88.2815	0	0	0	TRUE
mv_018512	2	49588	-14.5977	-13.3796	UP	-121.523	0	0	0	TRUE
mv_018770	0	11697	-14.5139	-13.2957	UP	-59.5094	0	0	0	TRUE
mv_029972	6	139201	-14.5018	-13.2837	UP	-205.534	0	0	0	TRUE
mv_005785	0	10929	-14.4159	-13.1977	UP	-58.0765	0	0	0	TRUE
mv_017965	0	10013	-14.2896	-13.0715	UP	-56.2756	0	0	0	TRUE
mv_031202	0	9979	-14.2847	-13.0666	UP	-56.2067	0	0	0	TRUE
mv_031198	0	9578	-14.2255	-13.0074	UP	-55.3814	0	0	0	TRUE
mv_004812	0	9074	-14.1475	-12.9294	UP	-54.3104	0	0	0	TRUE
mv_013836	4	68393	-14.0616	-12.8434	UP	-150.336	0	0	0	TRUE
mv_007787	0	8303	-14.0194	-12.8013	UP	-52.5918	0	0	0	TRUE
mv_024290	0	7605	-13.8927	-12.6746	UP	-50.9406	0	0	0	TRUE
mv_012684	0	7241	-13.822	-12.6038	UP	-50.0389	0	0	0	TRUE
mv_032192	0	6559	-13.6793	-12.4611	UP	-48.2639	0	0	0	TRUE
mv_012702	0	6506	-13.6676	-12.4494	UP	-48.1208	0	0	0	TRUE
mv_013918	0	6017	-13.5548	-12.3367	UP	-46.7627	0	0	0	TRUE
mv_019436	0	5876	-13.5206	-12.3025	UP	-46.3574	0	0	0	TRUE
mv_022104	2	22988	-13.4886	-12.2705	UP	-91.9618	0	0	0	TRUE
mv_005966	0	4946	-13.272	-12.0539	UP	-43.5058	0	0	0	TRUE
mv_027348	0	4945	-13.2718	-12.0536	UP	-43.5025	0	0	0	TRUE
mv_023549	0	4714	-13.2027	-11.9846	UP	-42.7392	0	0	0	TRUE
mv_006079	0	4653	-13.1839	-11.9658	UP	-42.5335	0	0	0	TRUE
mv_022731	0	4646	-13.1818	-11.9636	UP	-42.5097	0	0	0	TRUE
mv_015433	4	36378	-13.1508	-11.9327	UP	-119.282	0	0	0	TRUE
mv_011295	0	4287	-13.0658	-11.8476	UP	-41.2596	0	0	0	TRUE
mv_023292	0	4280	-13.0634	-11.8453	UP	-41.2345	0	0	0	TRUE
mv_018966	0	4221	-13.0434	-11.8252	UP	-41.0222	0	0	0	TRUE
mv_027899	0	4219	-13.0427	-11.8246	UP	-41.015	0	0	0	TRUE
mv_006323	0	4092	-12.9986	-11.7805	UP	-40.551	0	0	0	TRUE
mv_028795	0	4015	-12.9712	-11.7531	UP	-40.265	0	0	0	TRUE
mv_021997	2	16055	-12.9707	-11.7526	UP	-80.5207	0	0	0	TRUE
mv_006809	0	3978	-12.9578	-11.7397	UP	-40.1262	0	0	0	TRUE
mv_017452	2	15558	-12.9254	-11.7072	UP	-79.5818	0	0	0	TRUE
mv_032256	0	3856	-12.9129	-11.6948	UP	-39.6626	0	0	0	TRUE
mv_016707	0	3758	-12.8757	-11.6576	UP	-39.283	0	0	0	TRUE
mv_031199	0	3666	-12.84	-11.6219	UP	-38.9206	0	0	0	TRUE
mv_011512	0	3513	-12.7785	-11.5604	UP	-38.3042	0	0	0	TRUE
mv_018752	0	3501	-12.7736	-11.5554	UP	-38.2551	0	0	0	TRUE
mv_018013	0	3410	-12.7356	-11.5174	UP	-37.8791	0	0	0	TRUE
mv_024585	0	3226	-12.6555	-11.4374	UP	-37.0978	3.04e-301	2e-300	1.24e-301	TRUE
mv_020033	0	3212	-12.6493	-11.4311	UP	-37.0372	2.89e-300	1.89e-299	1.17e-300	TRUE
mv_002566	0	3182	-12.6357	-11.4176	UP	-36.9067	3.61e-298	2.35e-297	1.45e-298	TRUE
mv_022816	0	3049	-12.5741	-11.356	UP	-36.3178	8.47e-289	5.38e-288	3.32e-289	TRUE
mv_007598	0	2965	-12.5338	-11.3157	UP	-35.937	8.07e-283	5.05e-282	3.12e-283	TRUE
mv_032227	0	2954	-12.5285	-11.3103	UP	-35.8866	4.93e-282	3.08e-281	1.9e-282	TRUE
mv_025874	6	33827	-12.4609	-11.2428	UP	-122.136	0	0	0	TRUE
mv_032347	4	22166	-12.4361	-11.2179	UP	-99.0749	0	0	0	TRUE
mv_000730	0	2752	-12.4263	-11.2081	UP	-34.9382	1.96e-267	1.18e-266	7.27e-268	TRUE
mv_015460	0	2673	-12.3842	-11.1661	UP	-34.5547	1.21e-261	7.18e-261	4.44e-262	TRUE
mv_017039	0	2594	-12.341	-11.1228	UP	-34.1636	8.41e-256	4.93e-255	3.04e-256	TRUE
mv_025606	0	2577	-12.3315	-11.1134	UP	-34.0784	1.54e-254	8.99e-254	5.55e-255	TRUE
mv_021421	0	2536	-12.3083	-11.0902	UP	-33.8713	1.76e-251	1.01e-250	6.26e-252	TRUE
mv_031962	0	2503	-12.2894	-11.0713	UP	-33.7031	5.21e-249	2.98e-248	1.84e-249	TRUE
mv_006870	2	9910	-12.2747	-11.0565	UP	-67.1442	0	0	0	TRUE
mv_025605	0	2464	-12.2668	-11.0487	UP	-33.5023	4.46e-246	2.53e-245	1.56e-246	TRUE
mv_009790	2	9844	-12.265	-11.0469	UP	-66.9736	0	0	0	TRUE
mv_021737	0	2324	-12.1824	-10.9643	UP	-32.7638	1.93e-235	1.06e-234	6.57e-236	TRUE
mv_010057	2	9015	-12.1381	-10.92	UP	-64.7641	0	0	0	TRUE
mv_027419	0	2182	-12.0914	-10.8733	UP	-31.9838	1.83e-224	9.76e-224	6.02e-225	TRUE
mv_012202	2	8266	-12.013	-10.7948	UP	-62.6485	0	0	0	TRUE
mv_011728	2	8100	-11.9837	-10.7656	UP	-62.1626	0	0	0	TRUE
mv_013920	0	2018	-11.9787	-10.7606	UP	-31.04	1.56e-211	7.96e-211	4.91e-212	TRUE
mv_025607	0	1975	-11.9476	-10.7295	UP	-30.7841	4.28e-208	2.16e-207	1.33e-208	TRUE
mv_022638	0	1923	-11.9091	-10.691	UP	-30.4697	6.56e-204	3.26e-203	2.02e-204	TRUE
mv_027743	0	1901	-11.8925	-10.6744	UP	-30.3351	3.96e-202	1.96e-201	1.21e-202	TRUE
mv_009864	0	1887	-11.8819	-10.6638	UP	-30.2488	5.41e-201	2.67e-200	1.65e-201	TRUE
mv_029273	2	7409	-11.8551	-10.6369	UP	-60.0658	0	0	0	TRUE
mv_021571	4	14745	-11.8479	-10.6298	UP	-84.7843	0	0	0	TRUE
mv_002857	24	87660	-11.8347	-10.6165	UP	-206.945	0	0	0	TRUE
mv_025603	0	1826	-11.8345	-10.6163	UP	-29.8679	5.14e-196	2.49e-195	1.54e-196	TRUE
mv_024990	2	7122	-11.7981	-10.5799	UP	-59.1567	0	0	0	TRUE
mv_003514	0	1736	-11.7616	-10.5434	UP	-29.2903	1.38e-188	6.51e-188	4.02e-189	TRUE
mv_007690	0	1733	-11.7591	-10.5409	UP	-29.2707	2.45e-188	1.15e-187	7.13e-189	TRUE
mv_025604	0	1702	-11.733	-10.5149	UP	-29.067	9.39e-186	4.39e-185	2.71e-186	TRUE
mv_002769	0	1695	-11.7271	-10.5089	UP	-29.0206	3.62e-185	1.69e-184	1.04e-185	TRUE
mv_012338	2	6386	-11.6407	-10.4226	UP	-56.7091	0	0	0	TRUE
mv_020782	0	1573	-11.6193	-10.4012	UP	-28.1916	7.41e-175	3.33e-174	2.06e-175	TRUE
mv_020411	857	2529349	-11.5272	-10.3091	UP	-1139.03	0	0	0	TRUE
mv_001808	23	65380	-11.473	-10.2549	UP	-183.798	0	0	0	TRUE
mv_008902	0	1411	-11.4625	-10.2444	UP	-27.0223	8.09e-161	3.46e-160	2.13e-161	TRUE
mv_022777	0	1384	-11.4346	-10.2165	UP	-26.8189	1.94e-158	8.24e-158	5.09e-159	TRUE
mv_010819	0	1348	-11.3966	-10.1785	UP	-26.5436	3.04e-155	1.27e-154	7.87e-156	TRUE
mv_006810	0	1334	-11.3815	-10.1634	UP	-26.4353	5.39e-154	2.25e-153	1.39e-154	TRUE
mv_032262	0	1328	-11.375	-10.1569	UP	-26.3886	1.85e-153	7.71e-153	4.76e-154	TRUE
mv_025609	0	1287	-11.3298	-10.1117	UP	-26.0659	8.89e-150	3.65e-149	2.25e-150	TRUE
mv_010151	0	1270	-11.3106	-10.0925	UP	-25.9301	3.05e-148	1.25e-147	7.69e-149	TRUE
mv_000318	0	1246	-11.2831	-10.065	UP	-25.7363	4.58e-146	1.86e-145	1.15e-146	TRUE
mv_025283	0	1234	-11.2691	-10.051	UP	-25.6385	5.68e-145	2.29e-144	1.41e-145	TRUE
mv_014828	0	1216	-11.2479	-10.0298	UP	-25.4906	2.5e-143	1e-142	6.18e-144	TRUE
mv_012476	0	1201	-11.23	-10.0119	UP	-25.3663	5.94e-142	2.36e-141	1.46e-142	TRUE
mv_010784	4	9573	-11.2248	-10.0066	UP	-71.6437	0	0	0	TRUE
mv_008633	0	1176	-11.1997	-9.98155	UP	-25.1568	1.19e-139	4.69e-139	2.9e-140	TRUE
mv_012440	0	1148	-11.1649	-9.94678	UP	-24.9186	4.68e-137	1.82e-136	1.12e-137	TRUE
mv_017000	57	130642	-11.1624	-9.94424	UP	-265.88	0	0	0	TRUE
mv_027137	1	2119	-11.0492	-9.83104	UP	-34.1385	1.98e-255	1.16e-254	7.14e-256	TRUE
mv_007252	2	4139	-11.0151	-9.79694	UP	-47.8283	0	0	0	TRUE
mv_010702	1	2038	-10.9929	-9.77481	UP	-33.6141	1.04e-247	5.94e-247	3.67e-248	TRUE
mv_021272	0	1009	-10.9787	-9.76058	UP	-23.6757	6.41e-124	2.36e-123	1.46e-124	TRUE
mv_028176	0	975	-10.9293	-9.71113	UP	-23.3548	1.23e-120	4.47e-120	2.76e-121	TRUE
mv_020359	0	950	-10.8918	-9.67366	UP	-23.1141	3.34e-118	1.2e-117	7.4e-119	TRUE
mv_025608	0	927	-10.8564	-9.6383	UP	-22.8889	5.99e-116	2.13e-115	1.31e-116	TRUE
mv_026390	2	3705	-10.8553	-9.63713	UP	-45.7631	0	0	0	TRUE
mv_010263	2	3692	-10.8502	-9.63206	UP	-45.6988	0	0	0	TRUE
mv_027742	0	904	-10.8202	-9.60205	UP	-22.6601	1.11e-113	3.9e-113	2.41e-114	TRUE
mv_006697	0	896	-10.8074	-9.58923	UP	-22.5796	6.88e-113	2.41e-112	1.49e-113	TRUE
mv_030770	0	849	-10.7296	-9.51149	UP	-22.0969	3.39e-108	1.16e-107	7.16e-109	TRUE
mv_017064	0	840	-10.7142	-9.49612	UP	-22.0024	2.73e-107	9.29e-107	5.73e-108	TRUE
mv_004979	0	838	-10.7108	-9.49268	UP	-21.9814	4.34e-107	1.48e-106	9.12e-108	TRUE
mv_013919	0	834	-10.7039	-9.48578	UP	-21.9391	1.1e-106	3.73e-106	2.3e-107	TRUE
mv_002057	6	9970	-10.6984	-9.48029	UP	-75.8834	0	0	0	TRUE
mv_022905	0	828	-10.6935	-9.47536	UP	-21.8755	4.44e-106	1.5e-105	9.29e-107	TRUE
mv_002241	43	70902	-10.6873	-9.46915	UP	-202.518	0	0	0	TRUE
mv_011163	2	3219	-10.6524	-9.43427	UP	-43.2523	0	0	0	TRUE
mv_017451	2	3195	-10.6416	-9.42347	UP	-43.122	0	0	0	TRUE
mv_025970	0	790	-10.6257	-9.40758	UP	-21.4654	3.28e-102	1.09e-101	6.74e-103	TRUE
mv_006422	0	787	-10.6202	-9.40209	UP	-21.4325	6.65e-102	2.21e-101	1.37e-102	TRUE
mv_021659	0	785	-10.6165	-9.39842	UP	-21.4105	1.07e-101	3.54e-101	2.19e-102	TRUE
mv_000205	0	783	-10.6129	-9.39474	UP	-21.3885	1.71e-101	5.67e-101	3.5e-102	TRUE
mv_023876	0	782	-10.611	-9.3929	UP	-21.3775	2.17e-101	7.18e-101	4.44e-102	TRUE
mv_002077	0	781	-10.6092	-9.39105	UP	-21.3664	2.74e-101	9.1e-101	5.62e-102	TRUE
mv_015830	0	778	-10.6036	-9.3855	UP	-21.3333	5.58e-101	1.85e-100	1.14e-101	TRUE
mv_027643	1	1554	-10.6018	-9.38364	UP	-30.1541	9.47e-200	4.65e-199	2.87e-200	TRUE
mv_023231	1	1550	-10.5981	-9.37993	UP	-30.1228	2.44e-199	1.2e-198	7.39e-200	TRUE
mv_030282	24	37028	-10.5914	-9.37324	UP	-147.296	0	0	0	TRUE
mv_001585	2	3068	-10.5831	-9.36496	UP	-42.4219	0	0	0	TRUE
mv_021904	2	2993	-10.5474	-9.32925	UP	-41.9995	0	0	0	TRUE
mv_027064	0	748	-10.5469	-9.32877	UP	-20.9969	7e-98	2.28e-97	1.41e-98	TRUE
mv_004351	0	719	-10.4898	-9.27172	UP	-20.6632	7.43e-95	2.38e-94	1.47e-95	TRUE
mv_027215	0	711	-10.4737	-9.25558	UP	-20.5696	5.14e-94	1.64e-93	1.01e-94	TRUE
mv_005751	0	707	-10.4656	-9.24744	UP	-20.5226	1.35e-93	4.31e-93	2.66e-94	TRUE
mv_009075	0	695	-10.4409	-9.22274	UP	-20.3803	2.5e-92	7.89e-92	4.87e-93	TRUE
mv_008587	24	33000	-10.4252	-9.20709	UP	-140.579	0	0	0	TRUE
mv_026951	4	5478	-10.4194	-9.20131	UP	-57.2972	0	0	0	TRUE
mv_014816	0	681	-10.4115	-9.19338	UP	-20.2124	7.62e-91	2.38e-90	1.47e-91	TRUE
mv_019508	4	5443	-10.4102	-9.19206	UP	-57.1479	0	0	0	TRUE
mv_031676	2	2603	-10.346	-9.12783	UP	-39.6832	0	0	0	TRUE
mv_024450	0	649	-10.3421	-9.12395	UP	-19.8198	2.01e-87	6.17e-87	3.81e-88	TRUE
mv_019646	0	643	-10.3287	-9.11055	UP	-19.7448	8.9e-87	2.72e-86	1.68e-87	TRUE
mv_022965	0	636	-10.3129	-9.09476	UP	-19.6567	5.07e-86	1.54e-85	9.53e-87	TRUE
mv_007786	20	25232	-10.301	-9.08291	UP	-123.904	0	0	0	TRUE
mv_026954	0	624	-10.2854	-9.06728	UP	-19.5042	1.01e-84	3.06e-84	1.89e-85	TRUE
mv_028022	0	622	-10.2808	-9.06264	UP	-19.4786	1.67e-84	5.04e-84	3.11e-85	TRUE
mv_020353	0	622	-10.2808	-9.06264	UP	-19.4786	1.67e-84	5.04e-84	3.11e-85	TRUE
mv_015071	18	22380	-10.28	-9.06187	UP	-116.847	0	0	0	TRUE
mv_002476	0	621	-10.2784	-9.06032	UP	-19.4658	2.14e-84	6.47e-84	3.99e-85	TRUE
mv_002599	0	611	-10.255	-9.0369	UP	-19.3368	2.63e-83	7.89e-83	4.87e-84	TRUE
mv_028702	1	1175	-10.1984	-8.98032	UP	-26.91	1.68e-159	7.14e-159	4.41e-160	TRUE
mv_018769	6	7048	-10.198	-8.97991	UP	-65.9082	0	0	0	TRUE
mv_027467	0	578	-10.1749	-8.9568	UP	-18.9012	1.11e-79	3.28e-79	2.02e-80	TRUE
mv_008721	0	575	-10.1674	-8.94929	UP	-18.8608	2.39e-79	7.03e-79	4.34e-80	TRUE
mv_024363	6	6800	-10.1464	-8.92823	UP	-64.9447	0	0	0	TRUE
mv_009102	0	559	-10.1267	-8.90858	UP	-18.643	1.44e-77	4.17e-77	2.58e-78	TRUE
mv_003385	1	1113	-10.1202	-8.90211	UP	-26.3166	1.24e-152	5.14e-152	3.17e-153	TRUE
mv_014243	2	2204	-10.1059	-8.88778	UP	-37.0652	1.02e-300	6.71e-300	4.14e-301	TRUE
mv_004813	0	550	-10.1033	-8.88516	UP	-18.5187	1.46e-76	4.2e-76	2.6e-77	TRUE
mv_016146	0	537	-10.0688	-8.85065	UP	-18.3368	4.21e-75	1.2e-74	7.42e-76	TRUE
mv_002858	0	527	-10.0417	-8.82353	UP	-18.1949	5.66e-74	1.6e-73	9.9e-75	TRUE
mv_009935	0	527	-10.0417	-8.82353	UP	-18.1949	5.66e-74	1.6e-73	9.9e-75	TRUE
mv_006684	4	4101	-10.0018	-8.78363	UP	-50.8774	0	0	0	TRUE
mv_015759	19	19286	-9.98734	-8.76921	UP	-110.427	0	0	0	TRUE
mv_006681	2	2021	-9.98085	-8.76273	UP	-35.7603	4.58e-280	2.85e-279	1.76e-280	TRUE
mv_006880	0	493	-9.94544	-8.72732	UP	-17.6989	4.27e-70	1.18e-69	7.3e-71	TRUE
mv_004319	0	489	-9.93369	-8.71556	UP	-17.6392	1.23e-69	3.4e-69	2.1e-70	TRUE
mv_001738	0	488	-9.93074	-8.71261	UP	-17.6242	1.61e-69	4.44e-69	2.74e-70	TRUE
mv_012117	0	488	-9.93074	-8.71261	UP	-17.6242	1.61e-69	4.44e-69	2.74e-70	TRUE
mv_029893	2	1926	-9.91139	-8.69327	UP	-35.0524	3.59e-269	2.17e-268	1.34e-269	TRUE
mv_003988	0	469	-9.87344	-8.65532	UP	-17.3353	2.55e-67	6.92e-67	4.27e-68	TRUE
mv_019622	4	3749	-9.87229	-8.65416	UP	-49.0153	0	0	0	TRUE
mv_024624	0	467	-9.86728	-8.64915	UP	-17.3044	4.35e-67	1.18e-66	7.29e-68	TRUE
mv_010192	0	462	-9.85175	-8.63362	UP	-17.227	1.67e-66	4.5e-66	2.78e-67	TRUE
mv_015850	0	459	-9.84235	-8.62422	UP	-17.1802	3.74e-66	1.01e-65	6.22e-67	TRUE
mv_007299	225	205989	-9.83843	-8.6203	UP	-364.059	0	0	0	TRUE
mv_024412	0	457	-9.83605	-8.61792	UP	-17.1489	6.4e-66	1.72e-65	1.06e-66	TRUE
mv_028434	6	5475	-9.83368	-8.61555	UP	-59.365	0	0	0	TRUE
mv_027907	46	41899	-9.83107	-8.61294	UP	-164.252	0	0	0	TRUE
mv_011552	4	3567	-9.8005	-8.58237	UP	-48.0077	0	0	0	TRUE
mv_028418	0	443	-9.79116	-8.57304	UP	-16.9274	2.83e-64	7.53e-64	4.65e-65	TRUE
mv_027288	2	1679	-9.71339	-8.49526	UP	-33.0986	3.11e-240	1.74e-239	1.07e-240	TRUE
mv_022001	0	416	-9.70044	-8.48231	UP	-16.487	4.55e-61	1.19e-60	7.33e-62	TRUE
mv_001088	0	409	-9.67596	-8.45783	UP	-16.3699	3.14e-60	8.15e-60	5.03e-61	TRUE
mv_025203	4	3268	-9.67419	-8.45607	UP	-46.2772	0	0	0	TRUE
mv_030154	0	405	-9.66178	-8.44365	UP	-16.3023	9.5e-60	2.46e-59	1.52e-60	TRUE
mv_010129	69	55065	-9.64032	-8.4222	UP	-190.317	0	0	0	TRUE
mv_024586	2	1595	-9.63934	-8.42121	UP	-32.3918	3.58e-230	1.94e-229	1.2e-230	TRUE
mv_008115	72	57096	-9.63118	-8.41305	UP	-193.892	0	0	0	TRUE
mv_029462	0	395	-9.62571	-8.40758	UP	-16.1315	1.53e-58	3.93e-58	2.43e-59	TRUE
mv_025602	0	393	-9.61839	-8.40026	UP	-16.097	2.68e-58	6.86e-58	4.23e-59	TRUE
mv_021377	2	1567	-9.61379	-8.39566	UP	-32.1508	8.59e-227	4.62e-226	2.85e-227	TRUE
mv_020587	1	781	-9.60918	-8.39105	UP	-22.7034	4.14e-114	1.46e-113	9.01e-115	TRUE
mv_020971	150	116672	-9.60328	-8.38515	UP	-277.592	0	0	0	TRUE
mv_008549	0	387	-9.59619	-8.37806	UP	-15.9929	1.43e-57	3.65e-57	2.25e-58	TRUE
mv_030221	0	375	-9.55075	-8.33262	UP	-15.7814	4.18e-56	1.05e-55	6.51e-57	TRUE
mv_003108	6	4492	-9.54818	-8.33005	UP	-54.6272	0	0	0	TRUE
mv_022973	0	374	-9.54689	-8.32877	UP	-15.7635	5.54e-56	1.4e-55	8.62e-57	TRUE
mv_015498	3	2240	-9.54432	-8.32619	UP	-38.5835	0	0	0	TRUE
mv_016744	30	22203	-9.53158	-8.31345	UP	-121.557	0	0	0	TRUE
mv_002328	4	2930	-9.51668	-8.29856	UP	-44.1924	0	0	0	TRUE
mv_009234	0	365	-9.51175	-8.29363	UP	-15.6017	7.09e-55	1.77e-54	1.09e-55	TRUE
mv_027045	0	361	-9.49586	-8.27773	UP	-15.529	2.21e-54	5.49e-54	3.39e-55	TRUE
mv_013285	0	360	-9.49185	-8.27373	UP	-15.5107	2.94e-54	7.29e-54	4.5e-55	TRUE
mv_016506	12	8534	-9.47404	-8.25592	UP	-75.5897	0	0	0	TRUE
mv_031328	6	4236	-9.46352	-8.2454	UP	-53.2846	0	0	0	TRUE
mv_026293	43	29607	-9.42739	-8.20926	UP	-141.136	0	0	0	TRUE
mv_000413	0	344	-9.42626	-8.20814	UP	-15.2139	2.86e-52	7.01e-52	4.33e-53	TRUE
mv_028023	0	344	-9.42626	-8.20814	UP	-15.2139	2.86e-52	7.01e-52	4.33e-53	TRUE
mv_029966	60	40875	-9.41204	-8.19391	UP	-165.964	0	0	0	TRUE
mv_012748	4	2704	-9.40088	-8.18275	UP	-42.7099	0	0	0	TRUE
mv_026411	0	338	-9.40088	-8.18275	UP	-15.1002	1.61e-51	3.94e-51	2.43e-52	TRUE
mv_008243	0	338	-9.40088	-8.18275	UP	-15.1002	1.61e-51	3.94e-51	2.43e-52	TRUE
mv_012769	2	1349	-9.39767	-8.17955	UP	-30.1719	5.54e-200	2.72e-199	1.68e-200	TRUE
mv_015438	0	337	-9.3966	-8.17848	UP	-15.0812	2.15e-51	5.25e-51	3.24e-52	TRUE
mv_015574	2	1347	-9.39553	-8.17741	UP	-30.1528	9.86e-200	4.84e-199	2.99e-200	TRUE
mv_015365	1	661	-9.36851	-8.15038	UP	-21.1515	2.67e-99	8.79e-99	5.42e-100	TRUE
mv_027461	6	3952	-9.3634	-8.14528	UP	-51.7322	0	0	0	TRUE
mv_016507	9	5907	-9.35828	-8.14016	UP	-63.2628	0	0	0	TRUE
mv_006690	0	323	-9.33539	-8.11726	UP	-14.8103	1.26e-49	3.02e-49	1.86e-50	TRUE
mv_029514	2	1291	-9.33427	-8.11615	UP	-29.6109	1.08e-192	5.18e-192	3.2e-193	TRUE
mv_012490	0	322	-9.33092	-8.11279	UP	-14.7907	1.68e-49	4.04e-49	2.49e-50	TRUE
mv_006698	6	3845	-9.32381	-8.10568	UP	-51.1287	0	0	0	TRUE
mv_029927	0	320	-9.32193	-8.1038	UP	-14.7513	3.02e-49	7.24e-49	4.47e-50	TRUE
mv_025610	0	317	-9.30834	-8.09021	UP	-14.692	7.26e-49	1.74e-48	1.07e-49	TRUE
mv_009375	4	2510	-9.29347	-8.07535	UP	-41.3721	0	0	0	TRUE
mv_029965	60	37555	-9.28983	-8.0717	UP	-160.062	0	0	0	TRUE
mv_025303	2	1246	-9.28309	-8.06496	UP	-29.1643	5.5e-187	2.58e-186	1.6e-187	TRUE
mv_003748	0	310	-9.27612	-8.058	UP	-14.552	5.67e-48	1.35e-47	8.32e-49	TRUE
mv_029421	0	310	-9.27612	-8.058	UP	-14.552	5.67e-48	1.35e-47	8.32e-49	TRUE
mv_024641	26	16113	-9.2755	-8.05737	UP	-104.917	0	0	0	TRUE
mv_009073	0	307	-9.26209	-8.04397	UP	-14.4914	1.37e-47	3.25e-47	2.01e-48	TRUE
mv_021683	4	2445	-9.25562	-8.03749	UP	-40.9089	0	0	0	TRUE
mv_023232	62	37825	-9.25286	-8.03473	UP	-160.929	0	0	0	TRUE
mv_005657	32	19052	-9.21765	-7.99953	UP	-114.407	0	0	0	TRUE
mv_022424	2	1185	-9.21067	-7.99254	UP	-28.542	3.53e-179	1.61e-178	9.96e-180	TRUE
mv_003258	0	292	-9.18982	-7.9717	UP	-14.1825	1.18e-45	2.75e-45	1.7e-46	TRUE
mv_013004	0	291	-9.18488	-7.96675	UP	-14.1615	1.59e-45	3.7e-45	2.28e-46	TRUE
mv_022352	0	290	-9.17991	-7.96178	UP	-14.1405	2.14e-45	4.98e-45	3.07e-46	TRUE
mv_017987	16	9204	-9.16805	-7.94992	UP	-79.7078	0	0	0	TRUE
mv_027565	51	29275	-9.16496	-7.94683	UP	-142.177	0	0	0	TRUE
mv_018748	2	1147	-9.16365	-7.94552	UP	-28.1438	2.85e-174	1.28e-173	7.9e-175	TRUE
mv_019010	63	35735	-9.14777	-7.92964	UP	-157.21	0	0	0	TRUE
mv_019556	0	282	-9.13955	-7.92142	UP	-13.9708	2.35e-44	5.43e-44	3.35e-45	TRUE
mv_005186	30	16735	-9.12369	-7.90556	UP	-107.705	0	0	0	TRUE
mv_003384	19	10585	-9.12181	-7.90368	UP	-85.6653	0	0	0	TRUE
mv_015738	23	12754	-9.1151	-7.89697	UP	-94.0631	0	0	0	TRUE
mv_030715	0	277	-9.11374	-7.89562	UP	-13.8631	1.06e-43	2.44e-43	1.5e-44	TRUE
mv_032158	2	1099	-9.10198	-7.88385	UP	-27.6285	5.05e-168	2.22e-167	1.37e-168	TRUE
mv_028435	0	273	-9.09276	-7.87463	UP	-13.7761	3.55e-43	8.13e-43	5.02e-44	TRUE
mv_029219	0	272	-9.08746	-7.86934	UP	-13.7542	4.81e-43	1.1e-42	6.79e-44	TRUE
mv_001359	0	264	-9.04439	-7.82627	UP	-13.5772	5.47e-42	1.24e-41	7.66e-43	TRUE
mv_025310	2	1052	-9.03892	-7.82079	UP	-27.1097	7.57e-162	3.24e-161	2e-162	TRUE
mv_020110	0	263	-9.03892	-7.82079	UP	-13.5548	7.42e-42	1.68e-41	1.04e-42	TRUE
mv_026533	57	29972	-9.03844	-7.82031	UP	-144.707	0	0	0	TRUE
mv_022730	676	355166	-9.03725	-7.81913	UP	-498.234	0	0	0	TRUE
mv_031352	0	259	-9.01681	-7.79868	UP	-13.4648	2.52e-41	5.68e-41	3.51e-42	TRUE
mv_016995	8	4096	-9	-7.78187	UP	-53.5871	0	0	0	TRUE
mv_030635	8	4075	-8.99258	-7.77446	UP	-53.4672	0	0	0	TRUE
mv_030763	0	254	-8.98868	-7.77056	UP	-13.3511	1.17e-40	2.62e-40	1.62e-41	TRUE
mv_031597	0	254	-8.98868	-7.77056	UP	-13.3511	1.17e-40	2.62e-40	1.62e-41	TRUE
mv_004902	0	253	-8.98299	-7.76487	UP	-13.3281	1.59e-40	3.56e-40	2.2e-41	TRUE
mv_008204	0	253	-8.98299	-7.76487	UP	-13.3281	1.59e-40	3.56e-40	2.2e-41	TRUE
mv_011208	198	99349	-8.97086	-7.75273	UP	-264.268	0	0	0	TRUE
mv_002126	3	1492	-8.95807	-7.73994	UP	-32.4021	2.57e-230	1.39e-229	8.6e-231	TRUE
mv_003101	0	246	-8.94251	-7.72439	UP	-13.166	1.38e-39	3.06e-39	1.89e-40	TRUE
mv_027493	0	246	-8.94251	-7.72439	UP	-13.166	1.38e-39	3.06e-39	1.89e-40	TRUE
mv_018291	0	239	-8.90087	-7.68274	UP	-13.0008	1.21e-38	2.66e-38	1.64e-39	TRUE
mv_004772	30	14317	-8.89855	-7.68042	UP	-100.634	0	0	0	TRUE
mv_027155	14	6642	-8.89005	-7.67192	UP	-68.5685	0	0	0	TRUE
mv_022422	14	6609	-8.88286	-7.66473	UP	-68.419	0	0	0	TRUE
mv_025501	2	944	-8.88264	-7.66452	UP	-25.8582	1.97e-147	8.01e-147	4.95e-148	TRUE
mv_016405	0	236	-8.88264	-7.66452	UP	-12.9291	3.08e-38	6.75e-38	4.17e-39	TRUE
mv_032313	14	6545	-8.86882	-7.6507	UP	-68.1278	0	0	0	TRUE
mv_018841	0	232	-8.85798	-7.63985	UP	-12.8325	1.08e-37	2.35e-37	1.45e-38	TRUE
mv_030320	0	228	-8.83289	-7.61476	UP	-12.7349	3.78e-37	8.21e-37	5.07e-38	TRUE
mv_025273	0	227	-8.82655	-7.60842	UP	-12.7103	5.18e-37	1.12e-36	6.93e-38	TRUE
mv_013270	0	225	-8.81378	-7.59565	UP	-12.6609	9.73e-37	2.1e-36	1.3e-37	TRUE
mv_009891	6	2655	-8.78953	-7.57141	UP	-43.5355	0	0	0	TRUE
mv_021999	0	220	-8.78136	-7.56323	UP	-12.5363	4.73e-36	1.01e-35	6.26e-37	TRUE
mv_003702	2	878	-8.77808	-7.55995	UP	-25.0474	1.86e-138	7.29e-138	4.5e-139	TRUE
mv_025772	0	216	-8.75489	-7.53676	UP	-12.4352	1.68e-35	3.59e-35	2.22e-36	TRUE
mv_030501	0	216	-8.75489	-7.53676	UP	-12.4352	1.68e-35	3.59e-35	2.22e-36	TRUE
mv_019590	0	216	-8.75489	-7.53676	UP	-12.4352	1.68e-35	3.59e-35	2.22e-36	TRUE
mv_009920	4	1725	-8.75238	-7.53425	UP	-35.1451	1.38e-270	8.38e-270	5.17e-271	TRUE
mv_029340	1122	482290	-8.74768	-7.52956	UP	-587.908	0	0	0	TRUE
mv_027850	565	242318	-8.74443	-7.52631	UP	-416.73	0	0	0	TRUE
mv_000937	0	212	-8.72792	-7.50979	UP	-12.3329	6.02e-35	1.28e-34	7.9e-36	TRUE
mv_026639	22	9308	-8.72482	-7.5067	UP	-81.7303	0	0	0	TRUE
mv_003214	0	210	-8.71425	-7.49612	UP	-12.2814	1.14e-34	2.42e-34	1.49e-35	TRUE
mv_007054	0	210	-8.71425	-7.49612	UP	-12.2814	1.14e-34	2.42e-34	1.49e-35	TRUE
mv_021992	0	210	-8.71425	-7.49612	UP	-12.2814	1.14e-34	2.42e-34	1.49e-35	TRUE
mv_006329	0	208	-8.70044	-7.48231	UP	-12.2294	2.16e-34	4.57e-34	2.82e-35	TRUE
mv_028375	0	208	-8.70044	-7.48231	UP	-12.2294	2.16e-34	4.57e-34	2.82e-35	TRUE
mv_020922	0	208	-8.70044	-7.48231	UP	-12.2294	2.16e-34	4.57e-34	2.82e-35	TRUE
mv_021761	0	206	-8.6865	-7.46837	UP	-12.1772	4.11e-34	8.66e-34	5.35e-35	TRUE
mv_008689	31	12667	-8.67459	-7.45646	UP	-95.5338	0	0	0	TRUE
mv_005098	20	8035	-8.65015	-7.43203	UP	-76.1597	0	0	0	TRUE
mv_029894	78	31189	-8.64335	-7.42522	UP	-150.09	0	0	0	TRUE
mv_025377	1	399	-8.64024	-7.42212	UP	-16.9779	1.2e-64	3.19e-64	1.97e-65	TRUE
mv_005399	0	199	-8.63662	-7.4185	UP	-11.9918	3.92e-33	8.19e-33	5.05e-34	TRUE
mv_026964	6	2368	-8.62449	-7.40636	UP	-41.3858	0	0	0	TRUE
mv_009088	24	9468	-8.62388	-7.40576	UP	-82.7563	0	0	0	TRUE
mv_024910	2	789	-8.62388	-7.40576	UP	-23.8896	3.93e-126	1.46e-125	9.01e-127	TRUE
mv_028421	27	10651	-8.62381	-7.40569	UP	-87.7746	0	0	0	TRUE
mv_001921	2	788	-8.62205	-7.40393	UP	-23.8761	5.42e-126	2.01e-125	1.24e-126	TRUE
mv_026242	6	2363	-8.62144	-7.40332	UP	-41.3469	0	0	0	TRUE
mv_031428	43	16685	-8.6	-7.38187	UP	-109.959	0	0	0	TRUE
mv_030429	1	388	-8.59991	-7.38179	UP	-16.768	4.18e-63	1.11e-62	6.83e-64	TRUE
mv_031838	21	8147	-8.59974	-7.38161	UP	-76.8369	0	0	0	TRUE
mv_004740	74	28523	-8.59038	-7.37226	UP	-143.822	0	0	0	TRUE
mv_013214	0	192	-8.58496	-7.36684	UP	-11.8022	3.8e-32	7.85e-32	4.85e-33	TRUE
mv_010153	0	190	-8.56986	-7.35173	UP	-11.7472	7.3e-32	1.5e-31	9.27e-33	TRUE
mv_014223	1020	385517	-8.56208	-7.34396	UP	-529.408	0	0	0	TRUE
mv_025654	3454	1300580	-8.55667	-7.33854	UP	-973.044	0	0	0	TRUE
mv_011727	6	2225	-8.53463	-7.3165	UP	-40.2519	0	0	0	TRUE
mv_007913	0	185	-8.53138	-7.31326	UP	-11.608	3.75e-31	7.65e-31	4.73e-32	TRUE
mv_029793	2	736	-8.52356	-7.30544	UP	-23.1598	1.16e-118	4.16e-118	2.57e-119	TRUE
mv_015028	75	27403	-8.51323	-7.2951	UP	-141.372	0	0	0	TRUE
mv_027438	0	182	-8.50779	-7.28967	UP	-11.5234	1.01e-30	2.04e-30	1.26e-31	TRUE
mv_012575	10	3636	-8.50621	-7.28808	UP	-51.5089	0	0	0	TRUE
mv_011711	123	44482	-8.49842	-7.28029	UP	-180.216	0	0	0	TRUE
mv_030005	7	2521	-8.49243	-7.2743	UP	-42.9113	0	0	0	TRUE
mv_016016	0	180	-8.49185	-7.27373	UP	-11.4665	1.94e-30	3.94e-30	2.43e-31	TRUE
mv_007953	0	179	-8.48382	-7.26569	UP	-11.4379	2.7e-30	5.47e-30	3.37e-31	TRUE
mv_008536	10	3520	-8.45943	-7.24131	UP	-50.7652	0	0	0	TRUE
mv_027431	0	176	-8.45943	-7.24131	UP	-11.3514	7.3e-30	1.47e-29	9.06e-31	TRUE
mv_021738	12	4214	-8.45601	-7.23789	UP	-55.5513	0	0	0	TRUE
mv_022101	8	2786	-8.44398	-7.22585	UP	-45.1877	0	0	0	TRUE
mv_022732	38	13170	-8.43704	-7.21891	UP	-98.272	0	0	0	TRUE
mv_024282	10	3460	-8.43463	-7.2165	UP	-50.3743	0	0	0	TRUE
mv_012461	60	20742	-8.43338	-7.21525	UP	-123.344	0	0	0	TRUE
mv_021959	11	3802	-8.43311	-7.21498	UP	-52.808	0	0	0	TRUE
mv_012773	10	3452	-8.43129	-7.21316	UP	-50.3219	0	0	0	TRUE
mv_004698	4	1379	-8.42941	-7.21128	UP	-31.8076	5.08e-222	2.69e-221	1.66e-222	TRUE
mv_023736	0	170	-8.40939	-7.19126	UP	-11.1756	5.37e-29	1.07e-28	6.6e-30	TRUE
mv_031095	0	170	-8.40939	-7.19126	UP	-11.1756	5.37e-29	1.07e-28	6.6e-30	TRUE
mv_030756	0	167	-8.3837	-7.16558	UP	-11.0863	1.46e-28	2.9e-28	1.79e-29	TRUE
mv_013201	0	166	-8.37504	-7.15691	UP	-11.0562	2.04e-28	4.05e-28	2.5e-29	TRUE
mv_015760	0	166	-8.37504	-7.15691	UP	-11.0562	2.04e-28	4.05e-28	2.5e-29	TRUE
mv_003070	42	13880	-8.3684	-7.15028	UP	-101.123	0	0	0	TRUE
mv_024241	0	165	-8.36632	-7.1482	UP	-11.0261	2.86e-28	5.66e-28	3.49e-29	TRUE
mv_014785	0	165	-8.36632	-7.1482	UP	-11.0261	2.86e-28	5.66e-28	3.49e-29	TRUE
mv_011162	311	101916	-8.35625	-7.13812	UP	-274.14	0	0	0	TRUE
mv_016308	4	1310	-8.35535	-7.13722	UP	-31.0796	4.55e-212	2.33e-211	1.44e-212	TRUE
mv_002509	14	4580	-8.35378	-7.13565	UP	-58.116	0	0	0	TRUE
mv_031640	0	163	-8.34873	-7.1306	UP	-10.9655	5.6e-28	1.1e-27	6.82e-29	TRUE
mv_014164	1	321	-8.32643	-7.1083	UP	-15.3994	1.65e-53	4.08e-53	2.52e-54	TRUE
mv_026843	0	159	-8.31288	-7.09476	UP	-10.8428	2.16e-27	4.23e-27	2.61e-28	TRUE
mv_016508	0	158	-8.30378	-7.08565	UP	-10.8118	3.03e-27	5.91e-27	3.65e-28	TRUE
mv_021850	2750	868876	-8.30357	-7.08545	UP	-802.172	0	0	0	TRUE
mv_009914	2	631	-8.3015	-7.08337	UP	-21.6081	1.51e-103	5.04e-103	3.11e-104	TRUE
mv_001553	0	155	-8.27612	-7.058	UP	-10.7181	8.37e-27	1.63e-26	1.01e-27	TRUE
mv_028118	18	5531	-8.2634	-7.04527	UP	-64.0517	0	0	0	TRUE
mv_025117	2	612	-8.25739	-7.03926	UP	-21.3101	9.15e-101	3.02e-100	1.87e-101	TRUE
mv_008797	36	10853	-8.23588	-7.01775	UP	-89.8	0	0	0	TRUE
mv_015320	4	1201	-8.23002	-7.01189	UP	-29.8778	3.82e-196	1.86e-195	1.15e-196	TRUE
mv_004220	0	150	-8.22882	-7.01069	UP	-10.5594	4.6e-26	8.88e-26	5.48e-27	TRUE
mv_009076	0	150	-8.22882	-7.01069	UP	-10.5594	4.6e-26	8.88e-26	5.48e-27	TRUE
mv_006808	6	1797	-8.22641	-7.00829	UP	-36.551	1.72e-292	1.1e-291	6.8e-293	TRUE
mv_012348	0	149	-8.21917	-7.00104	UP	-10.5272	6.47e-26	1.25e-25	7.71e-27	TRUE
mv_001167	343	101552	-8.20979	-6.99167	UP	-274.925	0	0	0	TRUE
mv_005769	0	148	-8.20945	-6.99133	UP	-10.4949	9.11e-26	1.75e-25	1.08e-26	TRUE
mv_011978	0	148	-8.20945	-6.99133	UP	-10.4949	9.11e-26	1.75e-25	1.08e-26	TRUE
mv_031200	0	148	-8.20945	-6.99133	UP	-10.4949	9.11e-26	1.75e-25	1.08e-26	TRUE
mv_020119	24	7060	-8.20049	-6.98236	UP	-72.5055	0	0	0	TRUE
mv_010506	0	146	-8.18982	-6.9717	UP	-10.4299	1.81e-25	3.47e-25	2.14e-26	TRUE
mv_003959	0	144	-8.16993	-6.9518	UP	-10.3644	3.6e-25	6.89e-25	4.25e-26	TRUE
mv_027472	14	4029	-8.16885	-6.95072	UP	-54.8245	0	0	0	TRUE
mv_019073	102	29217	-8.1621	-6.94397	UP	-147.668	0	0	0	TRUE
mv_027023	0	141	-8.13955	-6.92142	UP	-10.2649	1.01e-24	1.93e-24	1.19e-25	TRUE
mv_001630	4	1123	-8.13314	-6.91502	UP	-28.9745	1.38e-184	6.42e-184	3.96e-185	TRUE
mv_005142	0	140	-8.12928	-6.91116	UP	-10.2315	1.43e-24	2.72e-24	1.68e-25	TRUE
mv_027538	0	139	-8.11894	-6.90081	UP	-10.1979	2.03e-24	3.83e-24	2.37e-25	TRUE
mv_021782	3	832	-8.11548	-6.89735	UP	-24.952	2.03e-137	7.9e-137	4.88e-138	TRUE
mv_004737	0	138	-8.10852	-6.8904	UP	-10.1641	2.87e-24	5.42e-24	3.34e-25	TRUE
mv_029880	4	1086	-8.08481	-6.86668	UP	-28.532	4.7e-179	2.15e-178	1.33e-179	TRUE
mv_019566	4	1073	-8.06743	-6.84931	UP	-28.3742	4.2e-177	1.91e-176	1.18e-177	TRUE
mv_023393	22	5876	-8.06119	-6.84306	UP	-66.4111	0	0	0	TRUE
mv_019394	2	533	-8.05799	-6.83987	UP	-20.0032	5.17e-89	1.6e-88	9.87e-90	TRUE
mv_028054	0	133	-8.05528	-6.83716	UP	-9.99294	1.64e-23	3.06e-23	1.89e-24	TRUE
mv_023511	0	131	-8.03342	-6.8153	UP	-9.92333	3.3e-23	6.15e-23	3.79e-24	TRUE
mv_027353	14	3648	-8.02554	-6.80741	UP	-52.377	0	0	0	TRUE
mv_016729	6	1551	-8.01402	-6.79589	UP	-34.1625	8.71e-256	5.1e-255	3.15e-256	TRUE
mv_014874	2	517	-8.01402	-6.79589	UP	-19.7237	1.35e-86	4.12e-86	2.55e-87	TRUE
mv_019933	2	514	-8.00562	-6.7875	UP	-19.6707	3.84e-86	1.17e-85	7.24e-87	TRUE
mv_015128	12	3052	-7.99058	-6.77245	UP	-47.9513	0	0	0	TRUE
mv_002536	9	2287	-7.98932	-6.77119	UP	-41.5102	0	0	0	TRUE
mv_024621	0	126	-7.97728	-6.75915	UP	-9.7463	1.91e-22	3.54e-22	2.18e-23	TRUE
mv_003781	0	126	-7.97728	-6.75915	UP	-9.7463	1.91e-22	3.54e-22	2.18e-23	TRUE
mv_029737	0	126	-7.97728	-6.75915	UP	-9.7463	1.91e-22	3.54e-22	2.18e-23	TRUE
mv_020422	0	125	-7.96578	-6.74766	UP	-9.71036	2.72e-22	5.02e-22	3.1e-23	TRUE
mv_004714	4	997	-7.96145	-6.74332	UP	-27.4268	1.31e-165	5.71e-165	3.52e-166	TRUE
mv_006104	32	7971	-7.96055	-6.74242	UP	-77.5525	0	0	0	TRUE
mv_031997	29	7218	-7.9594	-6.74128	UP	-73.8007	0	0	0	TRUE
mv_001554	63	15403	-7.93364	-6.71552	UP	-107.878	0	0	0	TRUE
mv_004552	0	122	-7.93074	-6.71261	UP	-9.60144	7.88e-22	1.45e-21	8.92e-23	TRUE
mv_029690	16	3892	-7.9263	-6.70817	UP	-54.2364	0	0	0	TRUE
mv_029044	0	121	-7.91886	-6.70074	UP	-9.56476	1.12e-21	2.06e-21	1.27e-22	TRUE
mv_013675	0	121	-7.91886	-6.70074	UP	-9.56476	1.12e-21	2.06e-21	1.27e-22	TRUE
mv_012587	10	2410	-7.91289	-6.69476	UP	-42.6926	0	0	0	TRUE
mv_020343	0	120	-7.90689	-6.68876	UP	-9.52788	1.61e-21	2.93e-21	1.81e-22	TRUE
mv_015724	51	12231	-7.90583	-6.6877	UP	-96.1946	0	0	0	TRUE
mv_007911	75	17920	-7.90046	-6.68234	UP	-116.452	0	0	0	TRUE
mv_014710	2	471	-7.87958	-6.66146	UP	-18.8884	1.42e-79	4.18e-79	2.58e-80	TRUE
mv_007696	0	117	-7.87036	-6.65224	UP	-9.41606	4.68e-21	8.5e-21	5.25e-22	TRUE
mv_009306	4	923	-7.85019	-6.63206	UP	-26.4592	2.86e-154	1.19e-153	7.37e-155	TRUE
mv_019737	526	120988	-7.84559	-6.62746	UP	-302.989	0	0	0	TRUE
mv_017512	0	115	-7.84549	-6.62736	UP	-9.3405	9.59e-21	1.73e-20	1.07e-21	TRUE
mv_001573	17	3903	-7.8429	-6.62478	UP	-54.4185	0	0	0	TRUE
mv_032181	21	4806	-7.8383	-6.62018	UP	-60.3927	0	0	0	TRUE
mv_026648	4	914	-7.83605	-6.61792	UP	-26.3382	7.01e-153	2.91e-152	1.8e-153	TRUE
mv_021858	8	1826	-7.83447	-6.61634	UP	-37.2288	2.34e-303	1.54e-302	9.54e-304	TRUE
mv_018638	219	49846	-7.8304	-6.61228	UP	-194.534	0	0	0	TRUE
mv_029785	68	15394	-7.82262	-6.60449	UP	-108.124	0	0	0	TRUE
mv_032226	25	5628	-7.81455	-6.59642	UP	-65.3877	0	0	0	TRUE
mv_025291	2	449	-7.81057	-6.59245	UP	-18.4705	3.57e-76	1.03e-75	6.34e-77	TRUE
mv_028674	28	6280	-7.80919	-6.59107	UP	-69.0795	0	0	0	TRUE
mv_011465	2	444	-7.79442	-6.57629	UP	-18.3737	2.13e-75	6.11e-75	3.77e-76	TRUE
mv_029884	0	111	-7.79442	-6.57629	UP	-9.18685	4.05e-20	7.25e-20	4.48e-21	TRUE
mv_028133	21	4585	-7.77039	-6.55226	UP	-59.0738	0	0	0	TRUE
mv_021885	0	109	-7.76818	-6.55006	UP	-9.10871	8.34e-20	1.49e-19	9.19e-21	TRUE
mv_003135	26	5632	-7.75899	-6.54087	UP	-65.4875	0	0	0	TRUE
mv_004936	0	108	-7.75489	-6.53676	UP	-9.06929	1.2e-19	2.13e-19	1.32e-20	TRUE
mv_005163	178	38407	-7.75335	-6.53522	UP	-171.038	0	0	0	TRUE
mv_003691	2	430	-7.74819	-6.53007	UP	-18.099	3.24e-73	9.16e-73	5.65e-74	TRUE
mv_011478	6	1288	-7.74595	-6.52783	UP	-31.3255	2.1e-215	1.09e-214	6.71e-216	TRUE
mv_000456	3	643	-7.74371	-6.52559	UP	-22.1343	1.48e-108	5.07e-108	3.13e-109	TRUE
mv_006635	0	107	-7.74147	-6.52334	UP	-9.02965	1.72e-19	3.06e-19	1.89e-20	TRUE
mv_009305	0	107	-7.74147	-6.52334	UP	-9.02965	1.72e-19	3.06e-19	1.89e-20	TRUE
mv_031449	149	31738	-7.73476	-6.51663	UP	-155.538	0	0	0	TRUE
mv_001336	8	1697	-7.72877	-6.51064	UP	-35.9691	2.54e-283	1.59e-282	9.83e-284	TRUE
mv_012103	0	105	-7.71425	-6.49612	UP	-8.94965	3.57e-19	6.31e-19	3.9e-20	TRUE
mv_015018	0	105	-7.71425	-6.49612	UP	-8.94965	3.57e-19	6.31e-19	3.9e-20	TRUE
mv_028576	51	10690	-7.71155	-6.49342	UP	-90.308	0	0	0	TRUE
mv_018089	12	2514	-7.71081	-6.49268	UP	-43.7949	0	0	0	TRUE
mv_015661	28	5827	-7.70118	-6.48306	UP	-66.6875	0	0	0	TRUE
mv_002675	0	104	-7.70044	-6.48231	UP	-8.90929	5.14e-19	9.07e-19	5.6e-20	TRUE
mv_019418	0	104	-7.70044	-6.48231	UP	-8.90929	5.14e-19	9.07e-19	5.6e-20	TRUE
mv_000428	8	1661	-7.69784	-6.47971	UP	-35.6068	1.1e-277	6.79e-277	4.19e-278	TRUE
mv_023315	0	103	-7.6865	-6.46837	UP	-8.86869	7.4e-19	1.3e-18	8.05e-20	TRUE
mv_026704	33	6747	-7.67564	-6.45751	UP	-71.7936	0	0	0	TRUE
mv_030830	84	17156	-7.67411	-6.45598	UP	-114.486	0	0	0	TRUE
mv_018077	3	612	-7.67243	-6.4543	UP	-21.6237	1.08e-103	3.61e-103	2.23e-104	TRUE
mv_014127	6	1223	-7.67125	-6.45312	UP	-30.5687	3.19e-205	1.59e-204	9.84e-206	TRUE
mv_003073	46	9360	-7.66873	-6.4506	UP	-84.5715	0	0	0	TRUE
mv_025877	0	101	-7.65821	-6.44009	UP	-8.78672	1.54e-18	2.7e-18	1.67e-19	TRUE
mv_030213	0	101	-7.65821	-6.44009	UP	-8.78672	1.54e-18	2.7e-18	1.67e-19	TRUE
mv_032225	2	400	-7.64386	-6.42573	UP	-17.4907	1.69e-68	4.62e-68	2.85e-69	TRUE
mv_031578	0	100	-7.64386	-6.42573	UP	-8.74535	2.22e-18	3.88e-18	2.4e-19	TRUE
mv_019194	0	100	-7.64386	-6.42573	UP	-8.74535	2.22e-18	3.88e-18	2.4e-19	TRUE
mv_021444	0	100	-7.64386	-6.42573	UP	-8.74535	2.22e-18	3.88e-18	2.4e-19	TRUE
mv_029439	62	12357	-7.63884	-6.42072	UP	-97.2246	0	0	0	TRUE
mv_030720	141	28091	-7.63827	-6.42014	UP	-146.593	0	0	0	TRUE
mv_020663	0	99	-7.62936	-6.41123	UP	-8.70372	3.21e-18	5.6e-18	3.46e-19	TRUE
mv_000292	223	44016	-7.62484	-6.40671	UP	-183.544	0	0	0	TRUE
mv_009863	0	98	-7.61471	-6.39658	UP	-8.66183	4.64e-18	8.08e-18	4.99e-19	TRUE
mv_006988	2	385	-7.58871	-6.37059	UP	-17.1757	4.04e-66	1.09e-65	6.71e-67	TRUE
mv_014809	0	96	-7.58496	-6.36684	UP	-8.57722	9.72e-18	1.68e-17	1.04e-18	TRUE
mv_015870	0	95	-7.56986	-6.35173	UP	-8.5345	1.41e-17	2.43e-17	1.5e-18	TRUE
mv_016404	0	95	-7.56986	-6.35173	UP	-8.5345	1.41e-17	2.43e-17	1.5e-18	TRUE
mv_024510	16	3027	-7.56367	-6.34555	UP	-48.1799	0	0	0	TRUE
mv_019036	2	378	-7.56224	-6.34412	UP	-17.0261	5.26e-65	1.41e-64	8.69e-66	TRUE
mv_021657	18	3400	-7.56139	-6.34327	UP	-51.0639	0	0	0	TRUE
mv_028858	0	94	-7.55459	-6.33646	UP	-8.49149	2.04e-17	3.51e-17	2.17e-18	TRUE
mv_004422	2928	548142	-7.54849	-6.33036	UP	-648.759	0	0	0	TRUE
mv_025784	4	745	-7.5411	-6.32297	UP	-23.9105	2.38e-126	8.86e-126	5.47e-127	TRUE
mv_025185	312	58097	-7.54077	-6.32265	UP	-211.158	0	0	0	TRUE
mv_020535	0	93	-7.53916	-6.32103	UP	-8.44819	2.96e-17	5.08e-17	3.14e-18	TRUE
mv_017067	95	17584	-7.53212	-6.31399	UP	-116.18	0	0	0	TRUE
mv_025841	23	4226	-7.52152	-6.30339	UP	-56.9642	0	0	0	TRUE
mv_032068	0	91	-7.50779	-6.28967	UP	-8.36071	6.23e-17	1.07e-16	6.58e-18	TRUE
mv_032274	0	91	-7.50779	-6.28967	UP	-8.36071	6.23e-17	1.07e-16	6.58e-18	TRUE
mv_013266	12	2176	-7.5025	-6.28437	UP	-40.887	0	0	0	TRUE
mv_005990	0	90	-7.49185	-6.27373	UP	-8.31651	9.06e-17	1.54e-16	9.53e-18	TRUE
mv_026709	5	898	-7.48864	-6.27052	UP	-26.2711	4.11e-152	1.7e-151	1.05e-152	TRUE
mv_022804	8	1433	-7.48482	-6.2667	UP	-33.1883	1.59e-241	8.89e-241	5.49e-242	TRUE
mv_019748	180	31900	-7.46942	-6.25129	UP	-156.624	0	0	0	TRUE
mv_028866	378	66724	-7.46368	-6.24555	UP	-226.542	0	0	0	TRUE
mv_029923	0	88	-7.45943	-6.24131	UP	-8.22718	1.92e-16	3.25e-16	2.01e-17	TRUE
mv_024692	13	2269	-7.4474	-6.22927	UP	-41.7826	0	0	0	TRUE
mv_009283	14	2443	-7.44708	-6.22896	UP	-43.3552	0	0	0	TRUE
mv_002448	199	34494	-7.43743	-6.21931	UP	-162.935	0	0	0	TRUE
mv_009117	18	3119	-7.43694	-6.21882	UP	-48.994	0	0	0	TRUE
mv_009602	34	5871	-7.43193	-6.2138	UP	-67.2232	0	0	0	TRUE
mv_018867	2	345	-7.43045	-6.21233	UP	-16.2959	1.05e-59	2.73e-59	1.68e-60	TRUE
mv_001479	0	86	-7.42626	-6.20814	UP	-8.13656	4.07e-16	6.86e-16	4.23e-17	TRUE
mv_008796	0	86	-7.42626	-6.20814	UP	-8.13656	4.07e-16	6.86e-16	4.23e-17	TRUE
mv_022102	16	2718	-7.40833	-6.1902	UP	-45.7521	0	0	0	TRUE
mv_020995	2	339	-7.40514	-6.18702	UP	-16.1585	9.89e-59	2.54e-58	1.57e-59	TRUE
mv_011635	12	2026	-7.39946	-6.18133	UP	-39.5048	0	0	0	TRUE
mv_020045	2	337	-7.3966	-6.17848	UP	-16.1124	2.09e-58	5.36e-58	3.31e-59	TRUE
mv_024656	182	30604	-7.39364	-6.17551	UP	-153.553	0	0	0	TRUE
mv_000106	0	84	-7.39232	-6.17419	UP	-8.04461	8.65e-16	1.45e-15	8.96e-17	TRUE
mv_001398	0	84	-7.39232	-6.17419	UP	-8.04461	8.65e-16	1.45e-15	8.96e-17	TRUE
mv_026807	0	84	-7.39232	-6.17419	UP	-8.04461	8.65e-16	1.45e-15	8.96e-17	TRUE
mv_008405	0	84	-7.39232	-6.17419	UP	-8.04461	8.65e-16	1.45e-15	8.96e-17	TRUE
mv_019395	0	84	-7.39232	-6.17419	UP	-8.04461	8.65e-16	1.45e-15	8.96e-17	TRUE
mv_026112	70	11754	-7.39158	-6.17345	UP	-95.1625	0	0	0	TRUE
mv_030256	2	335	-7.38802	-6.16989	UP	-16.066	4.41e-58	1.13e-57	6.96e-59	TRUE
mv_015523	6	1004	-7.38658	-6.16845	UP	-27.8138	2.95e-170	1.31e-169	8.06e-171	TRUE
mv_006998	14	2342	-7.38617	-6.16804	UP	-42.4805	0	0	0	TRUE
mv_006075	0	83	-7.37504	-6.15691	UP	-7.99811	1.26e-15	2.11e-15	1.3e-16	TRUE
mv_010908	0	83	-7.37504	-6.15691	UP	-7.99811	1.26e-15	2.11e-15	1.3e-16	TRUE
mv_020069	0	83	-7.37504	-6.15691	UP	-7.99811	1.26e-15	2.11e-15	1.3e-16	TRUE
mv_022165	0	83	-7.37504	-6.15691	UP	-7.99811	1.26e-15	2.11e-15	1.3e-16	TRUE
mv_022493	0	83	-7.37504	-6.15691	UP	-7.99811	1.26e-15	2.11e-15	1.3e-16	TRUE
mv_023215	2	330	-7.36632	-6.1482	UP	-15.9495	2.87e-57	7.3e-57	4.51e-58	TRUE
mv_000973	45	7367	-7.35501	-6.13688	UP	-75.3683	0	0	0	TRUE
mv_007989	0	81	-7.33985	-6.12172	UP	-7.90405	2.7e-15	4.49e-15	2.77e-16	TRUE
mv_008361	0	81	-7.33985	-6.12172	UP	-7.90405	2.7e-15	4.49e-15	2.77e-16	TRUE
mv_012493	0	81	-7.33985	-6.12172	UP	-7.90405	2.7e-15	4.49e-15	2.77e-16	TRUE
mv_020952	4	647	-7.33762	-6.1195	UP	-22.3393	1.53e-110	5.31e-110	3.28e-111	TRUE
mv_026960	0	79	-7.30378	-6.08565	UP	-7.80852	5.79e-15	9.57e-15	5.91e-16	TRUE
mv_019233	0	79	-7.30378	-6.08565	UP	-7.80852	5.79e-15	9.57e-15	5.91e-16	TRUE
mv_025114	15	2363	-7.29951	-6.08139	UP	-42.7075	0	0	0	TRUE
mv_018141	2	315	-7.29921	-6.08108	UP	-15.593	8.13e-55	2.03e-54	1.25e-55	TRUE
mv_002991	56	8741	-7.28623	-6.0681	UP	-82.1496	0	0	0	TRUE
mv_000780	10	1560	-7.2854	-6.06728	UP	-34.7047	6.7e-264	4e-263	2.47e-264	TRUE
mv_014349	0	78	-7.2854	-6.06728	UP	-7.76019	8.48e-15	1.4e-14	8.63e-16	TRUE
mv_017653	0	78	-7.2854	-6.06728	UP	-7.76019	8.48e-15	1.4e-14	8.63e-16	TRUE
mv_019043	123	19182	-7.28495	-6.06682	UP	-121.697	0	0	0	TRUE
mv_029847	12	1866	-7.28077	-6.06264	UP	-37.9576	0	0	0	TRUE
mv_008811	429	66433	-7.27478	-6.05665	UP	-226.506	0	0	0	TRUE
mv_029513	108	16724	-7.27474	-6.05662	UP	-113.642	0	0	0	TRUE
mv_026200	28	4331	-7.27313	-6.055	UP	-57.8316	0	0	0	TRUE
mv_001412	2	309	-7.27146	-6.05334	UP	-15.4474	7.86e-54	1.95e-53	1.2e-54	TRUE
mv_025309	0	77	-7.26679	-6.04866	UP	-7.71146	1.24e-14	2.05e-14	1.26e-15	TRUE
mv_004067	0	77	-7.26679	-6.04866	UP	-7.71146	1.24e-14	2.05e-14	1.26e-15	TRUE
mv_004076	111	16987	-7.25773	-6.0396	UP	-114.548	0	0	0	TRUE
mv_024413	0	76	-7.24793	-6.0298	UP	-7.66234	1.83e-14	2.99e-14	1.85e-15	TRUE
mv_025599	0	76	-7.24793	-6.0298	UP	-7.66234	1.83e-14	2.99e-14	1.85e-15	TRUE
mv_025787	0	76	-7.24793	-6.0298	UP	-7.66234	1.83e-14	2.99e-14	1.85e-15	TRUE
mv_006929	0	76	-7.24793	-6.0298	UP	-7.66234	1.83e-14	2.99e-14	1.85e-15	TRUE
mv_011434	0	76	-7.24793	-6.0298	UP	-7.66234	1.83e-14	2.99e-14	1.85e-15	TRUE
mv_006715	4	605	-7.24079	-6.02266	UP	-21.62	1.17e-103	3.91e-103	2.41e-104	TRUE
mv_027522	0	75	-7.22882	-6.01069	UP	-7.61281	2.68e-14	4.39e-14	2.71e-15	TRUE
mv_030892	0	75	-7.22882	-6.01069	UP	-7.61281	2.68e-14	4.39e-14	2.71e-15	TRUE
mv_018052	0	75	-7.22882	-6.01069	UP	-7.61281	2.68e-14	4.39e-14	2.71e-15	TRUE
mv_010630	22	3274	-7.21741	-5.99928	UP	-50.3023	0	0	0	TRUE
mv_009874	5154	765212	-7.21402	-5.9959	UP	-769.529	0	0	0	TRUE
mv_026501	64	9479	-7.21052	-5.99239	UP	-85.5957	0	0	0	TRUE
mv_024724	20	2962	-7.21043	-5.9923	UP	-47.8477	0	0	0	TRUE
mv_030885	0	74	-7.20945	-5.99133	UP	-7.56286	3.94e-14	6.42e-14	3.96e-15	TRUE
mv_015415	0	74	-7.20945	-5.99133	UP	-7.56286	3.94e-14	6.42e-14	3.96e-15	TRUE
mv_016652	0	74	-7.20945	-5.99133	UP	-7.56286	3.94e-14	6.42e-14	3.96e-15	TRUE
mv_007477	133	19515	-7.19701	-5.97889	UP	-122.827	0	0	0	TRUE
mv_010647	35	5129	-7.19518	-5.97705	UP	-62.969	0	0	0	TRUE
mv_021884	2	293	-7.19476	-5.97663	UP	-15.0502	3.44e-51	8.37e-51	5.17e-52	TRUE
mv_031201	61	8929	-7.19355	-5.97542	UP	-83.084	0	0	0	TRUE
mv_012637	22	3217	-7.19207	-5.97394	UP	-49.8704	0	0	0	TRUE
mv_017307	0	73	-7.18982	-5.9717	UP	-7.51248	5.8e-14	9.42e-14	5.81e-15	TRUE
mv_018036	0	73	-7.18982	-5.9717	UP	-7.51248	5.8e-14	9.42e-14	5.81e-15	TRUE
mv_011537	4	582	-7.18488	-5.96675	UP	-21.2127	7.29e-100	2.4e-99	1.48e-100	TRUE
mv_027582	39	5670	-7.18373	-5.9656	UP	-66.2111	0	0	0	TRUE
mv_022338	8	1160	-7.17991	-5.96178	UP	-29.9486	4.59e-197	2.24e-196	1.38e-197	TRUE
mv_006260	3	435	-7.17991	-5.96178	UP	-18.3397	3.99e-75	1.14e-74	7.04e-76	TRUE
mv_028974	80	11596	-7.17941	-5.96129	UP	-94.6904	0	0	0	TRUE
mv_011942	24	3467	-7.17451	-5.95638	UP	-51.7771	0	0	0	TRUE
mv_021222	5	721	-7.17193	-5.9538	UP	-23.612	2.9e-123	1.06e-122	6.57e-124	TRUE
mv_025617	6	865	-7.17159	-5.95347	UP	-25.8627	1.75e-147	7.12e-147	4.4e-148	TRUE
mv_009731	0	72	-7.16993	-5.9518	UP	-7.46167	8.54e-14	1.38e-13	8.54e-15	TRUE
mv_022272	0	72	-7.16993	-5.9518	UP	-7.46167	8.54e-14	1.38e-13	8.54e-15	TRUE
mv_020360	8	1150	-7.16742	-5.94929	UP	-29.8212	2.08e-195	1e-194	6.2e-196	TRUE
mv_027547	70	10050	-7.16562	-5.9475	UP	-88.159	0	0	0	TRUE
mv_021441	0	71	-7.14975	-5.93162	UP	-7.41042	1.26e-13	2.03e-13	1.25e-14	TRUE
mv_007209	2	282	-7.13955	-5.92142	UP	-14.7693	2.31e-49	5.55e-49	3.43e-50	TRUE
mv_006664	543	76535	-7.13902	-5.9209	UP	-243.329	0	0	0	TRUE
mv_002656	0	70	-7.12928	-5.91116	UP	-7.35871	1.86e-13	2.99e-13	1.84e-14	TRUE
mv_005486	0	70	-7.12928	-5.91116	UP	-7.35871	1.86e-13	2.99e-13	1.84e-14	TRUE
mv_001149	208	28911	-7.11889	-5.90076	UP	-149.559	0	0	0	TRUE
mv_026519	813	112056	-7.10675	-5.88862	UP	-294.476	0	0	0	TRUE
mv_031210	62	8500	-7.09905	-5.88092	UP	-81.0987	0	0	0	TRUE
mv_015684	294	40118	-7.09229	-5.87416	UP	-176.196	0	0	0	TRUE
mv_002473	0	68	-7.08746	-5.86934	UP	-7.25389	4.05e-13	6.47e-13	4e-14	TRUE
mv_018905	0	68	-7.08746	-5.86934	UP	-7.25389	4.05e-13	6.47e-13	4e-14	TRUE
mv_022511	0	68	-7.08746	-5.86934	UP	-7.25389	4.05e-13	6.47e-13	4e-14	TRUE
mv_024811	6	802	-7.0625	-5.84437	UP	-24.9133	5.34e-137	2.07e-136	1.28e-137	TRUE
mv_015042	4	533	-7.05799	-5.83987	UP	-20.3101	1.05e-91	3.29e-91	2.03e-92	TRUE
mv_028073	1	133	-7.05528	-5.83716	UP	-10.1456	3.47e-24	6.54e-24	4.04e-25	TRUE
mv_021804	26	3449	-7.05152	-5.8334	UP	-51.6656	0	0	0	TRUE
mv_025663	303	40142	-7.04965	-5.83152	UP	-176.267	0	0	0	TRUE
mv_021379	3	397	-7.04803	-5.82991	UP	-17.5288	8.64e-69	2.37e-68	1.47e-69	TRUE
mv_022154	395	52214	-7.04644	-5.82831	UP	-201.035	0	0	0	TRUE
mv_010614	1	132	-7.04439	-5.82627	UP	-10.1076	5.11e-24	9.62e-24	5.94e-25	TRUE
mv_023732	0	66	-7.04439	-5.82627	UP	-7.14712	8.86e-13	1.41e-12	8.69e-14	TRUE
mv_003550	0	66	-7.04439	-5.82627	UP	-7.14712	8.86e-13	1.41e-12	8.69e-14	TRUE
mv_029430	0	66	-7.04439	-5.82627	UP	-7.14712	8.86e-13	1.41e-12	8.69e-14	TRUE
mv_016403	0	66	-7.04439	-5.82627	UP	-7.14712	8.86e-13	1.41e-12	8.69e-14	TRUE
mv_001696	51	6728	-7.04354	-5.82541	UP	-72.1615	0	0	0	TRUE
mv_032032	960	126000	-7.03617	-5.81805	UP	-312.319	0	0	0	TRUE
mv_030365	179	23200	-7.01802	-5.7999	UP	-134.007	0	0	0	TRUE
mv_025917	28	3617	-7.01322	-5.7951	UP	-52.9116	0	0	0	TRUE
mv_032136	34	4391	-7.01287	-5.79474	UP	-58.2987	0	0	0	TRUE
mv_026039	0	64	-7	-5.78187	UP	-7.03831	1.95e-12	3.07e-12	1.9e-13	TRUE
mv_006346	0	64	-7	-5.78187	UP	-7.03831	1.95e-12	3.07e-12	1.9e-13	TRUE
mv_027520	0	64	-7	-5.78187	UP	-7.03831	1.95e-12	3.07e-12	1.9e-13	TRUE
mv_028410	0	64	-7	-5.78187	UP	-7.03831	1.95e-12	3.07e-12	1.9e-13	TRUE
mv_030212	0	64	-7	-5.78187	UP	-7.03831	1.95e-12	3.07e-12	1.9e-13	TRUE
mv_015920	0	64	-7	-5.78187	UP	-7.03831	1.95e-12	3.07e-12	1.9e-13	TRUE
mv_001213	2	255	-6.99435	-5.77623	UP	-14.0491	7.8e-45	1.81e-44	1.12e-45	TRUE
mv_004975	4	505	-6.98014	-5.76201	UP	-19.7708	5.31e-87	1.63e-86	1.01e-87	TRUE
mv_026063	93	11738	-6.97974	-5.76161	UP	-95.3192	0	0	0	TRUE
mv_026932	2	252	-6.97728	-5.75915	UP	-13.9662	2.51e-44	5.79e-44	3.57e-45	TRUE
mv_030408	1	126	-6.97728	-5.75915	UP	-9.87561	5.31e-23	9.88e-23	6.1e-24	TRUE
mv_000993	0	63	-6.97728	-5.75915	UP	-6.98311	2.89e-12	4.55e-12	2.81e-13	TRUE
mv_030145	0	63	-6.97728	-5.75915	UP	-6.98311	2.89e-12	4.55e-12	2.81e-13	TRUE
mv_030227	0	63	-6.97728	-5.75915	UP	-6.98311	2.89e-12	4.55e-12	2.81e-13	TRUE
mv_016708	77	9701	-6.97713	-5.759	UP	-86.6544	0	0	0	TRUE
mv_006225	27	3385	-6.97005	-5.75193	UP	-51.1868	0	0	0	TRUE
mv_005778	336	42079	-6.9685	-5.75037	UP	-180.479	0	0	0	TRUE
mv_031930	1858	230414	-6.95433	-5.73621	UP	-422.393	0	0	0	TRUE
mv_024670	0	62	-6.9542	-5.73607	UP	-6.92735	4.29e-12	6.73e-12	4.15e-13	TRUE
mv_009612	0	62	-6.9542	-5.73607	UP	-6.92735	4.29e-12	6.73e-12	4.15e-13	TRUE
mv_012500	0	62	-6.9542	-5.73607	UP	-6.92735	4.29e-12	6.73e-12	4.15e-13	TRUE
mv_014474	0	62	-6.9542	-5.73607	UP	-6.92735	4.29e-12	6.73e-12	4.15e-13	TRUE
mv_017576	0	62	-6.9542	-5.73607	UP	-6.92735	4.29e-12	6.73e-12	4.15e-13	TRUE
mv_018083	0	62	-6.9542	-5.73607	UP	-6.92735	4.29e-12	6.73e-12	4.15e-13	TRUE
mv_023188	0	62	-6.9542	-5.73607	UP	-6.92735	4.29e-12	6.73e-12	4.15e-13	TRUE
mv_012863	2	247	-6.94837	-5.73024	UP	-13.8267	1.76e-43	4.04e-43	2.49e-44	TRUE
mv_009425	0	61	-6.93074	-5.71261	UP	-6.87103	6.37e-12	9.97e-12	6.16e-13	TRUE
mv_012695	0	61	-6.93074	-5.71261	UP	-6.87103	6.37e-12	9.97e-12	6.16e-13	TRUE
mv_017066	0	61	-6.93074	-5.71261	UP	-6.87103	6.37e-12	9.97e-12	6.16e-13	TRUE
mv_007485	53	6426	-6.92178	-5.70366	UP	-70.5217	0	0	0	TRUE
mv_010663	2	242	-6.91886	-5.70074	UP	-13.6853	1.24e-42	2.83e-42	1.75e-43	TRUE
mv_003388	183	22097	-6.91586	-5.69774	UP	-130.774	0	0	0	TRUE
mv_029240	2	240	-6.90689	-5.68876	UP	-13.6283	2.72e-42	6.18e-42	3.82e-43	TRUE
mv_005707	1	120	-6.90689	-5.68876	UP	-9.63664	5.6e-22	1.03e-21	6.35e-23	TRUE
mv_007385	0	60	-6.90689	-5.68876	UP	-6.81413	9.48e-12	1.48e-11	9.13e-13	TRUE
mv_028361	107	12822	-6.90487	-5.68674	UP	-99.613	0	0	0	TRUE
mv_008031	8	958	-6.90388	-5.68576	UP	-27.2279	3.03e-163	1.31e-162	8.06e-164	TRUE
mv_030496	89	10514	-6.88429	-5.66616	UP	-90.1977	0	0	0	TRUE
mv_003509	2	236	-6.88264	-5.66452	UP	-13.5133	1.31e-41	2.95e-41	1.82e-42	TRUE
mv_029964	0	59	-6.88264	-5.66452	UP	-6.75664	1.41e-11	2.2e-11	1.36e-12	TRUE
mv_021042	0	59	-6.88264	-5.66452	UP	-6.75664	1.41e-11	2.2e-11	1.36e-12	TRUE
mv_021801	5	588	-6.87774	-5.65962	UP	-21.3298	6.01e-101	1.99e-100	1.23e-101	TRUE
mv_017923	44	5130	-6.86531	-5.64719	UP	-62.9998	0	0	0	TRUE
mv_022874	14	1625	-6.85887	-5.64074	UP	-35.4564	2.31e-275	1.42e-274	8.75e-276	TRUE
mv_008195	19	2205	-6.85864	-5.64051	UP	-41.3021	0	0	0	TRUE
mv_031592	0	58	-6.85798	-5.63985	UP	-6.69854	2.11e-11	3.26e-11	2.01e-12	TRUE
mv_027795	27	3130	-6.85706	-5.63893	UP	-49.2082	0	0	0	TRUE
mv_005965	6	693	-6.85175	-5.63362	UP	-23.1538	1.33e-118	4.79e-118	2.96e-119	TRUE
mv_005178	4	459	-6.84235	-5.62422	UP	-18.8427	3.37e-79	9.88e-79	6.1e-80	TRUE
mv_000868	12	1373	-6.83815	-5.62003	UP	-32.5885	5.97e-233	3.27e-232	2.02e-233	TRUE
mv_012553	2	228	-6.83289	-5.61476	UP	-13.2796	3.04e-40	6.79e-40	4.19e-41	TRUE
mv_021547	0	57	-6.83289	-5.61476	UP	-6.6398	3.14e-11	4.85e-11	2.99e-12	TRUE
mv_017563	8	907	-6.82496	-5.60683	UP	-26.4853	1.43e-154	5.99e-154	3.7e-155	TRUE
mv_017102	10	1125	-6.81378	-5.59565	UP	-29.4952	3.31e-191	1.58e-190	9.74e-192	TRUE
mv_003242	154	17293	-6.81111	-5.59299	UP	-115.641	0	0	0	TRUE
mv_004954	1	112	-6.80735	-5.58923	UP	-9.30612	1.33e-20	2.39e-20	1.48e-21	TRUE
mv_008626	0	56	-6.80735	-5.58923	UP	-6.58042	4.69e-11	7.22e-11	4.45e-12	TRUE
mv_017155	0	56	-6.80735	-5.58923	UP	-6.58042	4.69e-11	7.22e-11	4.45e-12	TRUE
mv_021242	0	56	-6.80735	-5.58923	UP	-6.58042	4.69e-11	7.22e-11	4.45e-12	TRUE
mv_021805	2	222	-6.79442	-5.57629	UP	-13.101	3.25e-39	7.18e-39	4.43e-40	TRUE
mv_030015	58	6408	-6.78768	-5.56955	UP	-70.3838	0	0	0	TRUE
mv_006498	144	15879	-6.78491	-5.56678	UP	-110.795	0	0	0	TRUE
mv_025973	20	2200	-6.78136	-5.56323	UP	-41.2386	0	0	0	TRUE
mv_002641	0	55	-6.78136	-5.56323	UP	-6.52038	7.01e-11	1.08e-10	6.64e-12	TRUE
mv_030926	0	55	-6.78136	-5.56323	UP	-6.52038	7.01e-11	1.08e-10	6.64e-12	TRUE
mv_014941	0	55	-6.78136	-5.56323	UP	-6.52038	7.01e-11	1.08e-10	6.64e-12	TRUE
mv_016081	0	55	-6.78136	-5.56323	UP	-6.52038	7.01e-11	1.08e-10	6.64e-12	TRUE
mv_020383	0	55	-6.78136	-5.56323	UP	-6.52038	7.01e-11	1.08e-10	6.64e-12	TRUE
mv_029851	55	5998	-6.76891	-5.55078	UP	-68.0865	0	0	0	TRUE
mv_006305	92	10026	-6.7679	-5.54977	UP	-88.0279	0	0	0	TRUE
mv_028703	153	16638	-6.76481	-5.54668	UP	-113.397	0	0	0	TRUE
mv_016953	3	326	-6.76377	-5.54564	UP	-15.8726	9.8e-57	2.48e-56	1.53e-57	TRUE
mv_015622	132	14317	-6.76105	-5.54292	UP	-105.187	0	0	0	TRUE
mv_031021	24	2598	-6.75822	-5.5401	UP	-44.8068	0	0	0	TRUE
mv_014234	10	1081	-6.75622	-5.5381	UP	-28.9021	1.12e-183	5.21e-183	3.22e-184	TRUE
mv_006397	0	54	-6.75489	-5.53676	UP	-6.45965	1.05e-10	1.6e-10	9.88e-12	TRUE
mv_013229	0	54	-6.75489	-5.53676	UP	-6.45965	1.05e-10	1.6e-10	9.88e-12	TRUE
mv_014095	0	54	-6.75489	-5.53676	UP	-6.45965	1.05e-10	1.6e-10	9.88e-12	TRUE
mv_018115	0	54	-6.75489	-5.53676	UP	-6.45965	1.05e-10	1.6e-10	9.88e-12	TRUE
mv_022957	0	54	-6.75489	-5.53676	UP	-6.45965	1.05e-10	1.6e-10	9.88e-12	TRUE
mv_006830	2	214	-6.74147	-5.52334	UP	-12.8581	7.75e-38	1.69e-37	1.04e-38	TRUE
mv_017843	254	27090	-6.73679	-5.51866	UP	-144.667	0	0	0	TRUE
mv_008498	0	53	-6.72792	-5.50979	UP	-6.39822	1.57e-10	2.39e-10	1.48e-11	TRUE
mv_008898	0	53	-6.72792	-5.50979	UP	-6.39822	1.57e-10	2.39e-10	1.48e-11	TRUE
mv_030467	4	423	-6.72451	-5.50639	UP	-18.075	5.01e-73	1.41e-72	8.72e-74	TRUE
mv_021361	58	6118	-6.72086	-5.50274	UP	-68.739	0	0	0	TRUE
mv_026272	0	52	-6.70044	-5.48231	UP	-6.33607	2.36e-10	3.57e-10	2.2e-11	TRUE
mv_004732	0	52	-6.70044	-5.48231	UP	-6.33607	2.36e-10	3.57e-10	2.2e-11	TRUE
mv_008413	0	52	-6.70044	-5.48231	UP	-6.33607	2.36e-10	3.57e-10	2.2e-11	TRUE
mv_028180	4	415	-6.69697	-5.47884	UP	-17.899	1.2e-71	3.36e-71	2.07e-72	TRUE
mv_020268	4	414	-6.69349	-5.47536	UP	-17.8768	1.79e-71	4.99e-71	3.08e-72	TRUE
mv_010508	2	207	-6.69349	-5.47536	UP	-12.6408	1.26e-36	2.71e-36	1.67e-37	TRUE
mv_018090	7	714	-6.67243	-5.4543	UP	-23.472	7.88e-122	2.87e-121	1.77e-122	TRUE
mv_009294	2	204	-6.67243	-5.4543	UP	-12.5463	4.16e-36	8.94e-36	5.52e-37	TRUE
mv_018485	2	204	-6.67243	-5.4543	UP	-12.5463	4.16e-36	8.94e-36	5.52e-37	TRUE
mv_002033	0	51	-6.67243	-5.4543	UP	-6.27316	3.54e-10	5.33e-10	3.29e-11	TRUE
mv_025228	6	611	-6.67007	-5.45194	UP	-21.7126	1.56e-104	5.25e-104	3.24e-105	TRUE
mv_006845	2	203	-6.66534	-5.44721	UP	-12.5146	6.21e-36	1.33e-35	8.22e-37	TRUE
mv_020928	75	7559	-6.65516	-5.43703	UP	-76.3588	0	0	0	TRUE
mv_013605	6	602	-6.64866	-5.43053	UP	-21.5473	5.62e-103	1.88e-102	1.16e-103	TRUE
mv_030517	0	50	-6.64386	-5.42573	UP	-6.20949	5.32e-10	7.97e-10	4.92e-11	TRUE
mv_030990	0	50	-6.64386	-5.42573	UP	-6.20949	5.32e-10	7.97e-10	4.92e-11	TRUE
mv_018510	0	50	-6.64386	-5.42573	UP	-6.20949	5.32e-10	7.97e-10	4.92e-11	TRUE
mv_023651	0	50	-6.64386	-5.42573	UP	-6.20949	5.32e-10	7.97e-10	4.92e-11	TRUE
mv_010777	21	2098	-6.64248	-5.42436	UP	-40.2224	0	0	0	TRUE
mv_008488	186	18525	-6.63803	-5.4199	UP	-119.517	0	0	0	TRUE
mv_020815	16	1576	-6.62205	-5.40393	UP	-34.8531	3.82e-266	2.29e-265	1.41e-266	TRUE
mv_019824	12	1180	-6.61961	-5.40148	UP	-30.1572	8.62e-200	4.24e-199	2.62e-200	TRUE
mv_011027	6	589	-6.61716	-5.39903	UP	-21.3057	1.01e-100	3.32e-100	2.05e-101	TRUE
mv_012087	39	3826	-6.61622	-5.39809	UP	-54.3009	0	0	0	TRUE
mv_008591	9	882	-6.61471	-5.39658	UP	-26.0711	7.76e-150	3.19e-149	1.97e-150	TRUE
mv_002470	0	49	-6.61471	-5.39658	UP	-6.14501	8e-10	1.19e-09	7.37e-11	TRUE
mv_026416	0	49	-6.61471	-5.39658	UP	-6.14501	8e-10	1.19e-09	7.37e-11	TRUE
mv_027448	0	49	-6.61471	-5.39658	UP	-6.14501	8e-10	1.19e-09	7.37e-11	TRUE
mv_029918	0	49	-6.61471	-5.39658	UP	-6.14501	8e-10	1.19e-09	7.37e-11	TRUE
mv_014985	0	49	-6.61471	-5.39658	UP	-6.14501	8e-10	1.19e-09	7.37e-11	TRUE
mv_023301	0	49	-6.61471	-5.39658	UP	-6.14501	8e-10	1.19e-09	7.37e-11	TRUE
mv_003056	417	40699	-6.6088	-5.39068	UP	-177.094	0	0	0	TRUE
mv_024828	7	680	-6.60204	-5.38391	UP	-22.8882	6.09e-116	2.16e-115	1.33e-116	TRUE
mv_017521	4	387	-6.59619	-5.37806	UP	-17.2656	8.54e-67	2.31e-66	1.43e-67	TRUE
mv_019506	56	5411	-6.59432	-5.3762	UP	-64.559	0	0	0	TRUE
mv_023471	8	773	-6.59432	-5.3762	UP	-24.4009	1.67e-131	6.37e-131	3.93e-132	TRUE
mv_027771	38	3669	-6.59324	-5.37512	UP	-53.16	0	0	0	TRUE
mv_016969	144	13846	-6.58726	-5.36913	UP	-103.263	0	0	0	TRUE
mv_009753	46	4423	-6.58725	-5.36912	UP	-58.3628	0	0	0	TRUE
mv_000202	4	384	-6.58496	-5.36684	UP	-17.1961	2.84e-66	7.67e-66	4.73e-67	TRUE
mv_003740	2	192	-6.58496	-5.36684	UP	-12.1594	5.11e-34	1.08e-33	6.64e-35	TRUE
mv_024764	0	48	-6.58496	-5.36684	UP	-6.07972	1.2e-09	1.79e-09	1.11e-10	TRUE
mv_004860	0	48	-6.58496	-5.36684	UP	-6.07972	1.2e-09	1.79e-09	1.11e-10	TRUE
mv_005093	0	48	-6.58496	-5.36684	UP	-6.07972	1.2e-09	1.79e-09	1.11e-10	TRUE
mv_029416	0	48	-6.58496	-5.36684	UP	-6.07972	1.2e-09	1.79e-09	1.11e-10	TRUE
mv_017048	0	48	-6.58496	-5.36684	UP	-6.07972	1.2e-09	1.79e-09	1.11e-10	TRUE
mv_018814	0	48	-6.58496	-5.36684	UP	-6.07972	1.2e-09	1.79e-09	1.11e-10	TRUE
mv_023390	0	48	-6.58496	-5.36684	UP	-6.07972	1.2e-09	1.79e-09	1.11e-10	TRUE
mv_026813	99	9499	-6.5842	-5.36608	UP	-85.5267	0	0	0	TRUE
mv_024081	2	190	-6.56986	-5.35173	UP	-12.0935	1.14e-33	2.4e-33	1.48e-34	TRUE
mv_021380	14	1328	-6.56768	-5.34956	UP	-31.9715	2.72e-224	1.45e-223	8.94e-225	TRUE
mv_017789	12	1136	-6.56478	-5.34666	UP	-29.5689	3.75e-192	1.79e-191	1.11e-192	TRUE
mv_027398	2	189	-6.56224	-5.34412	UP	-12.0604	1.71e-33	3.58e-33	2.21e-34	TRUE
mv_026831	2	188	-6.55459	-5.33646	UP	-12.0272	2.56e-33	5.35e-33	3.3e-34	TRUE
mv_004279	0	47	-6.55459	-5.33646	UP	-6.01358	1.81e-09	2.69e-09	1.66e-10	TRUE
mv_006966	0	47	-6.55459	-5.33646	UP	-6.01358	1.81e-09	2.69e-09	1.66e-10	TRUE
mv_010315	0	47	-6.55459	-5.33646	UP	-6.01358	1.81e-09	2.69e-09	1.66e-10	TRUE
mv_014952	0	47	-6.55459	-5.33646	UP	-6.01358	1.81e-09	2.69e-09	1.66e-10	TRUE
mv_016512	0	47	-6.55459	-5.33646	UP	-6.01358	1.81e-09	2.69e-09	1.66e-10	TRUE
mv_020352	0	47	-6.55459	-5.33646	UP	-6.01358	1.81e-09	2.69e-09	1.66e-10	TRUE
mv_020068	22	2063	-6.5511	-5.33297	UP	-39.8394	0	0	0	TRUE
mv_018842	709	66280	-6.54664	-5.32852	UP	-225.817	0	0	0	TRUE
mv_001382	146	13519	-6.53288	-5.31475	UP	-101.959	0	0	0	TRUE
mv_021267	35	3234	-6.52982	-5.31169	UP	-49.8654	0	0	0	TRUE
mv_029045	28	2583	-6.52748	-5.30935	UP	-44.5631	0	0	0	TRUE
mv_011892	8	738	-6.52748	-5.30935	UP	-23.8199	2.08e-125	7.69e-125	4.75e-126	TRUE
mv_020927	1	92	-6.52356	-5.30544	UP	-8.4097	4.11e-17	7.05e-17	4.35e-18	TRUE
mv_027010	0	46	-6.52356	-5.30544	UP	-5.94656	2.74e-09	4.03e-09	2.49e-10	TRUE
mv_014166	0	46	-6.52356	-5.30544	UP	-5.94656	2.74e-09	4.03e-09	2.49e-10	TRUE
mv_015711	0	46	-6.52356	-5.30544	UP	-5.94656	2.74e-09	4.03e-09	2.49e-10	TRUE
mv_012983	30	2748	-6.51728	-5.29915	UP	-45.9573	0	0	0	TRUE
mv_000794	5	457	-6.51412	-5.296	UP	-18.7405	2.31e-78	6.74e-78	4.16e-79	TRUE
mv_007535	0	45	-6.49185	-5.27373	UP	-5.87862	4.14e-09	6.08e-09	3.75e-10	TRUE
mv_010965	0	45	-6.49185	-5.27373	UP	-5.87862	4.14e-09	6.08e-09	3.75e-10	TRUE
mv_013719	0	45	-6.49185	-5.27373	UP	-5.87862	4.14e-09	6.08e-09	3.75e-10	TRUE
mv_018167	0	45	-6.49185	-5.27373	UP	-5.87862	4.14e-09	6.08e-09	3.75e-10	TRUE
mv_029434	964	86272	-6.48372	-5.26559	UP	-257.387	0	0	0	TRUE
mv_000195	175	15623	-6.48017	-5.26205	UP	-109.515	0	0	0	TRUE
mv_007983	2141	191115	-6.48001	-5.26189	UP	-383.108	0	0	0	TRUE
mv_016181	1	89	-6.47573	-5.25761	UP	-8.2651	1.4e-16	2.37e-16	1.47e-17	TRUE
mv_013634	10	888	-6.47249	-5.25436	UP	-26.1057	3.14e-150	1.29e-149	7.97e-151	TRUE
mv_004135	321	28472	-6.47083	-5.2527	UP	-147.822	0	0	0	TRUE
mv_027910	0	44	-6.45943	-5.24131	UP	-5.80975	6.26e-09	9.15e-09	5.65e-10	TRUE
mv_013513	0	44	-6.45943	-5.24131	UP	-5.80975	6.26e-09	9.15e-09	5.65e-10	TRUE
mv_018766	37	3251	-6.45721	-5.23909	UP	-49.9372	0	0	0	TRUE
mv_000938	6	525	-6.45121	-5.23308	UP	-20.0654	1.48e-89	4.6e-89	2.84e-90	TRUE
mv_000363	43	3742	-6.44333	-5.2252	UP	-53.5624	0	0	0	TRUE
mv_026654	84	7309	-6.44314	-5.22501	UP	-74.8579	0	0	0	TRUE
mv_023489	2	174	-6.44294	-5.22482	UP	-11.5499	7.39e-31	1.5e-30	9.28e-32	TRUE
mv_019571	132	11468	-6.44093	-5.22281	UP	-93.7642	0	0	0	TRUE
mv_018603	119	10289	-6.434	-5.21587	UP	-88.8023	0	0	0	TRUE
mv_029309	351	30345	-6.43384	-5.21572	UP	-152.507	0	0	0	TRUE
mv_022383	135	11624	-6.428	-5.20988	UP	-94.3773	0	0	0	TRUE
mv_009298	0	43	-6.42626	-5.20814	UP	-5.7399	9.47e-09	1.38e-08	8.51e-10	TRUE
mv_012303	0	43	-6.42626	-5.20814	UP	-5.7399	9.47e-09	1.38e-08	8.51e-10	TRUE
mv_003268	413	35507	-6.42582	-5.20769	UP	-164.946	0	0	0	TRUE
mv_030253	4268	365166	-6.41885	-5.20072	UP	-529.089	0	0	0	TRUE
mv_011446	26	2212	-6.4107	-5.19257	UP	-41.1562	0	0	0	TRUE
mv_017294	2	170	-6.40939	-5.19126	UP	-11.4092	3.76e-30	7.59e-30	4.69e-31	TRUE
mv_020070	2	170	-6.40939	-5.19126	UP	-11.4092	3.76e-30	7.59e-30	4.69e-31	TRUE
mv_029731	1	85	-6.40939	-5.19126	UP	-8.06753	7.17e-16	1.21e-15	7.44e-17	TRUE
mv_028823	3	253	-6.39803	-5.1799	UP	-13.9154	5.11e-44	1.18e-43	7.27e-45	TRUE
mv_003711	0	42	-6.39232	-5.17419	UP	-5.66904	1.44e-08	2.08e-08	1.29e-09	TRUE
mv_005430	0	42	-6.39232	-5.17419	UP	-5.66904	1.44e-08	2.08e-08	1.29e-09	TRUE
mv_007589	0	42	-6.39232	-5.17419	UP	-5.66904	1.44e-08	2.08e-08	1.29e-09	TRUE
mv_031362	0	42	-6.39232	-5.17419	UP	-5.66904	1.44e-08	2.08e-08	1.29e-09	TRUE
mv_018676	0	42	-6.39232	-5.17419	UP	-5.66904	1.44e-08	2.08e-08	1.29e-09	TRUE
mv_018719	0	42	-6.39232	-5.17419	UP	-5.66904	1.44e-08	2.08e-08	1.29e-09	TRUE
mv_018415	25	2072	-6.37295	-5.15483	UP	-39.8025	0	0	0	TRUE
mv_031301	1264	104622	-6.37105	-5.15292	UP	-282.852	0	0	0	TRUE
mv_025124	0	41	-6.35755	-5.13943	UP	-5.59713	2.18e-08	3.15e-08	1.94e-09	TRUE
mv_004610	0	41	-6.35755	-5.13943	UP	-5.59713	2.18e-08	3.15e-08	1.94e-09	TRUE
mv_006423	0	41	-6.35755	-5.13943	UP	-5.59713	2.18e-08	3.15e-08	1.94e-09	TRUE
mv_008891	0	41	-6.35755	-5.13943	UP	-5.59713	2.18e-08	3.15e-08	1.94e-09	TRUE
mv_020060	0	41	-6.35755	-5.13943	UP	-5.59713	2.18e-08	3.15e-08	1.94e-09	TRUE
mv_026777	27	2209	-6.35429	-5.13616	UP	-41.0811	0	0	0	TRUE
mv_031531	16	1306	-6.35094	-5.13281	UP	-31.5852	5.89e-219	3.08e-218	1.9e-219	TRUE
mv_020673	23	1870	-6.34526	-5.12713	UP	-37.7903	0	0	0	TRUE
mv_031089	192	15573	-6.3418	-5.12367	UP	-109.048	0	0	0	TRUE
mv_024298	2	162	-6.33985	-5.12172	UP	-11.1215	9.86e-29	1.96e-28	1.21e-29	TRUE
mv_025325	2985	238971	-6.32296	-5.10483	UP	-427.104	0	0	0	TRUE
mv_020233	32	2560	-6.32193	-5.1038	UP	-44.1932	0	0	0	TRUE
mv_003074	0	40	-6.32193	-5.1038	UP	-5.52413	3.31e-08	4.76e-08	2.94e-09	TRUE
mv_009365	0	40	-6.32193	-5.1038	UP	-5.52413	3.31e-08	4.76e-08	2.94e-09	TRUE
mv_011332	0	40	-6.32193	-5.1038	UP	-5.52413	3.31e-08	4.76e-08	2.94e-09	TRUE
mv_018327	0	40	-6.32193	-5.1038	UP	-5.52413	3.31e-08	4.76e-08	2.94e-09	TRUE
mv_022782	0	40	-6.32193	-5.1038	UP	-5.52413	3.31e-08	4.76e-08	2.94e-09	TRUE
mv_025903	2861	228655	-6.32051	-5.10238	UP	-417.756	0	0	0	TRUE
mv_018514	312	24813	-6.31341	-5.09528	UP	-137.563	0	0	0	TRUE
mv_007431	8	636	-6.31288	-5.09476	UP	-22.0228	1.74e-107	5.94e-107	3.66e-108	TRUE
mv_015466	22	1736	-6.30212	-5.08399	UP	-36.3757	1.03e-289	6.56e-289	4.05e-290	TRUE
mv_006015	58	4568	-6.29937	-5.08124	UP	-59.0028	0	0	0	TRUE
mv_001193	2	157	-6.29462	-5.07649	UP	-10.9373	7.65e-28	1.51e-27	9.29e-29	TRUE
mv_009755	355	27797	-6.29097	-5.07284	UP	-145.524	0	0	0	TRUE
mv_014052	1	78	-6.2854	-5.06728	UP	-7.70745	1.28e-14	2.11e-14	1.3e-15	TRUE
mv_023742	0	39	-6.2854	-5.06728	UP	-5.44999	5.04e-08	7.2e-08	4.45e-09	TRUE
mv_008130	0	39	-6.2854	-5.06728	UP	-5.44999	5.04e-08	7.2e-08	4.45e-09	TRUE
mv_013921	0	39	-6.2854	-5.06728	UP	-5.44999	5.04e-08	7.2e-08	4.45e-09	TRUE
mv_020887	0	39	-6.2854	-5.06728	UP	-5.44999	5.04e-08	7.2e-08	4.45e-09	TRUE
mv_009677	102	7838	-6.26384	-5.04572	UP	-77.2219	0	0	0	TRUE
mv_021989	24	1843	-6.26288	-5.04475	UP	-37.4444	7.4e-307	4.93e-306	3.04e-307	TRUE
mv_023820	109	8370	-6.26283	-5.0447	UP	-79.7976	0	0	0	TRUE
mv_019509	81	6205	-6.25937	-5.04124	UP	-68.7004	0	0	0	TRUE
mv_024581	10	760	-6.24793	-5.0298	UP	-24.0363	1.16e-127	4.34e-127	2.68e-128	TRUE
mv_008461	0	38	-6.24793	-5.0298	UP	-5.37467	7.67e-08	1.09e-07	6.75e-09	TRUE
mv_028048	0	38	-6.24793	-5.0298	UP	-5.37467	7.67e-08	1.09e-07	6.75e-09	TRUE
mv_011896	0	38	-6.24793	-5.0298	UP	-5.37467	7.67e-08	1.09e-07	6.75e-09	TRUE
mv_020311	0	38	-6.24793	-5.0298	UP	-5.37467	7.67e-08	1.09e-07	6.75e-09	TRUE
mv_021944	0	38	-6.24793	-5.0298	UP	-5.37467	7.67e-08	1.09e-07	6.75e-09	TRUE
mv_007960	10	757	-6.24222	-5.02409	UP	-23.9853	3.96e-127	1.48e-126	9.13e-128	TRUE
mv_025012	759	57363	-6.23988	-5.02175	UP	-208.793	0	0	0	TRUE
mv_005008	36	2717	-6.23787	-5.01975	UP	-45.4353	0	0	0	TRUE
mv_014264	2	150	-6.22882	-5.01069	UP	-10.6731	1.36e-26	2.64e-26	1.63e-27	TRUE
mv_021886	2	150	-6.22882	-5.01069	UP	-10.6731	1.36e-26	2.64e-26	1.63e-27	TRUE
mv_027067	0	37	-6.20945	-4.99133	UP	-5.29812	1.17e-07	1.66e-07	1.02e-08	TRUE
mv_004000	0	37	-6.20945	-4.99133	UP	-5.29812	1.17e-07	1.66e-07	1.02e-08	TRUE
mv_008594	0	37	-6.20945	-4.99133	UP	-5.29812	1.17e-07	1.66e-07	1.02e-08	TRUE
mv_029621	0	37	-6.20945	-4.99133	UP	-5.29812	1.17e-07	1.66e-07	1.02e-08	TRUE
mv_030523	0	37	-6.20945	-4.99133	UP	-5.29812	1.17e-07	1.66e-07	1.02e-08	TRUE
mv_020293	0	37	-6.20945	-4.99133	UP	-5.29812	1.17e-07	1.66e-07	1.02e-08	TRUE
mv_024645	4	295	-6.20457	-4.98644	UP	-14.958	1.38e-50	3.35e-50	2.07e-51	TRUE
mv_009296	153	11263	-6.20192	-4.98379	UP	-92.4196	0	0	0	TRUE
mv_027116	194	14194	-6.19308	-4.97495	UP	-103.725	0	0	0	TRUE
mv_020682	66	4821	-6.19072	-4.9726	UP	-60.4461	0	0	0	TRUE
mv_031696	358	26117	-6.18889	-4.97076	UP	-140.686	0	0	0	TRUE
mv_014878	309	22474	-6.18451	-4.96638	UP	-130.489	0	0	0	TRUE
mv_002118	14	1018	-6.18417	-4.96604	UP	-27.771	9.71e-170	4.28e-169	2.64e-170	TRUE
mv_003107	6	435	-6.17991	-4.96178	UP	-18.1514	1.25e-73	3.54e-73	2.18e-74	TRUE
mv_027677	380	27533	-6.17902	-4.96089	UP	-144.409	0	0	0	TRUE
mv_012088	19	1371	-6.17309	-4.95496	UP	-32.2182	9.82e-228	5.3e-227	3.27e-228	TRUE
mv_021800	722	52075	-6.17245	-4.95432	UP	-198.571	0	0	0	TRUE
mv_018767	3920	282502	-6.17126	-4.95314	UP	-462.611	0	0	0	TRUE
mv_008897	1	72	-6.16993	-4.9518	UP	-7.38259	1.55e-13	2.5e-13	1.54e-14	TRUE
mv_003431	0	36	-6.16993	-4.9518	UP	-5.22028	1.79e-07	2.52e-07	1.56e-08	TRUE
mv_025881	0	36	-6.16993	-4.9518	UP	-5.22028	1.79e-07	2.52e-07	1.56e-08	TRUE
mv_029059	0	36	-6.16993	-4.9518	UP	-5.22028	1.79e-07	2.52e-07	1.56e-08	TRUE
mv_011868	0	36	-6.16993	-4.9518	UP	-5.22028	1.79e-07	2.52e-07	1.56e-08	TRUE
mv_029962	0	36	-6.16993	-4.9518	UP	-5.22028	1.79e-07	2.52e-07	1.56e-08	TRUE
mv_022147	0	36	-6.16993	-4.9518	UP	-5.22028	1.79e-07	2.52e-07	1.56e-08	TRUE
mv_019825	121	8661	-6.16145	-4.94333	UP	-80.9515	0	0	0	TRUE
mv_007428	3	214	-6.1565	-4.93838	UP	-12.7227	4.42e-37	9.58e-37	5.92e-38	TRUE
mv_015080	83	5907	-6.15317	-4.93504	UP	-66.8371	0	0	0	TRUE
mv_005924	2	142	-6.14975	-4.93162	UP	-10.3617	3.7e-25	7.08e-25	4.37e-26	TRUE
mv_006600	2	142	-6.14975	-4.93162	UP	-10.3617	3.7e-25	7.08e-25	4.37e-26	TRUE
mv_021130	100	7095	-6.14873	-4.9306	UP	-73.241	0	0	0	TRUE
mv_025014	104	7374	-6.14779	-4.92967	UP	-74.6651	0	0	0	TRUE
mv_006829	78	5526	-6.14662	-4.92849	UP	-64.6332	0	0	0	TRUE
mv_005750	12	849	-6.14466	-4.92653	UP	-25.3324	1.4e-141	5.58e-141	3.44e-142	TRUE
mv_006696	181	12801	-6.14412	-4.926	UP	-98.3657	0	0	0	TRUE
mv_028856	2	141	-6.13955	-4.92142	UP	-10.322	5.6e-25	1.07e-24	6.59e-26	TRUE
mv_008063	4	281	-6.13443	-4.9163	UP	-14.5694	4.4e-48	1.05e-47	6.45e-49	TRUE
mv_005752	13	913	-6.13403	-4.9159	UP	-26.2615	5.28e-152	2.18e-151	1.35e-152	TRUE
mv_030773	96	6721	-6.1295	-4.91137	UP	-71.2435	0	0	0	TRUE
mv_006921	0	35	-6.12928	-4.91116	UP	-5.1411	2.73e-07	3.84e-07	2.37e-08	TRUE
mv_010782	0	35	-6.12928	-4.91116	UP	-5.1411	2.73e-07	3.84e-07	2.37e-08	TRUE
mv_018331	0	35	-6.12928	-4.91116	UP	-5.1411	2.73e-07	3.84e-07	2.37e-08	TRUE
mv_026496	97	6758	-6.12247	-4.90434	UP	-71.424	0	0	0	TRUE
mv_014885	2	139	-6.11894	-4.90081	UP	-10.2422	1.28e-24	2.44e-24	1.5e-25	TRUE
mv_022724	107	7426	-6.1169	-4.89878	UP	-74.8581	0	0	0	TRUE
mv_009308	14	971	-6.11597	-4.89785	UP	-27.0679	2.35e-161	1.01e-160	6.21e-162	TRUE
mv_028600	5	345	-6.10852	-4.8904	UP	-16.1307	1.55e-58	3.98e-58	2.46e-59	TRUE
mv_022044	1	69	-6.10852	-4.8904	UP	-7.21388	5.44e-13	8.67e-13	5.35e-14	TRUE
mv_030006	1138	77900	-6.09705	-4.87892	UP	-242.325	0	0	0	TRUE
mv_025457	9370	638214	-6.08985	-4.87172	UP	-693.924	0	0	0	TRUE
mv_028586	75	5102	-6.08803	-4.8699	UP	-61.992	0	0	0	TRUE
mv_021587	5	340	-6.08746	-4.86934	UP	-16.0027	1.22e-57	3.12e-57	1.92e-58	TRUE
mv_001607	0	34	-6.08746	-4.86934	UP	-5.06051	4.18e-07	5.84e-07	3.6e-08	TRUE
mv_004501	0	34	-6.08746	-4.86934	UP	-5.06051	4.18e-07	5.84e-07	3.6e-08	TRUE
mv_028564	0	34	-6.08746	-4.86934	UP	-5.06051	4.18e-07	5.84e-07	3.6e-08	TRUE
mv_016998	0	34	-6.08746	-4.86934	UP	-5.06051	4.18e-07	5.84e-07	3.6e-08	TRUE
mv_019042	0	34	-6.08746	-4.86934	UP	-5.06051	4.18e-07	5.84e-07	3.6e-08	TRUE
mv_026188	48	3260	-6.08569	-4.86757	UP	-49.5497	0	0	0	TRUE
mv_017306	176	11939	-6.08396	-4.86584	UP	-94.8192	0	0	0	TRUE
mv_024163	3	202	-6.07325	-4.85512	UP	-12.3291	6.32e-35	1.34e-34	8.28e-36	TRUE
mv_003775	276	18565	-6.07177	-4.85365	UP	-118.193	0	0	0	TRUE
mv_026862	842	56469	-6.0675	-4.84937	UP	-206.114	0	0	0	TRUE
mv_031306	103	6907	-6.06734	-4.84922	UP	-72.0808	0	0	0	TRUE
mv_010455	4	268	-6.06609	-4.84796	UP	-14.1978	9.46e-46	2.21e-45	1.36e-46	TRUE
mv_009932	68	4549	-6.06387	-4.84574	UP	-58.49	0	0	0	TRUE
mv_008183	749	50081	-6.06315	-4.84503	UP	-194.077	0	0	0	TRUE
mv_024947	25	1657	-6.0505	-4.83238	UP	-35.285	9.99e-273	6.09e-272	3.76e-273	TRUE
mv_012810	14	924	-6.04439	-4.82627	UP	-26.3436	6.08e-153	2.53e-152	1.56e-153	TRUE
mv_002228	0	33	-6.04439	-4.82627	UP	-4.97846	6.41e-07	8.89e-07	5.49e-08	TRUE
mv_024064	0	33	-6.04439	-4.82627	UP	-4.97846	6.41e-07	8.89e-07	5.49e-08	TRUE
mv_024132	0	33	-6.04439	-4.82627	UP	-4.97846	6.41e-07	8.89e-07	5.49e-08	TRUE
mv_026297	0	33	-6.04439	-4.82627	UP	-4.97846	6.41e-07	8.89e-07	5.49e-08	TRUE
mv_032084	0	33	-6.04439	-4.82627	UP	-4.97846	6.41e-07	8.89e-07	5.49e-08	TRUE
mv_032091	0	33	-6.04439	-4.82627	UP	-4.97846	6.41e-07	8.89e-07	5.49e-08	TRUE
mv_015104	0	33	-6.04439	-4.82627	UP	-4.97846	6.41e-07	8.89e-07	5.49e-08	TRUE
mv_017914	0	33	-6.04439	-4.82627	UP	-4.97846	6.41e-07	8.89e-07	5.49e-08	TRUE
mv_018403	0	33	-6.04439	-4.82627	UP	-4.97846	6.41e-07	8.89e-07	5.49e-08	TRUE
mv_020648	0	33	-6.04439	-4.82627	UP	-4.97846	6.41e-07	8.89e-07	5.49e-08	TRUE
mv_023527	0	33	-6.04439	-4.82627	UP	-4.97846	6.41e-07	8.89e-07	5.49e-08	TRUE
mv_006923	273	18010	-6.04375	-4.82563	UP	-116.304	0	0	0	TRUE
mv_003785	896	58996	-6.04097	-4.82285	UP	-210.49	0	0	0	TRUE
mv_027772	18	1180	-6.03465	-4.81652	UP	-29.7601	1.28e-194	6.19e-194	3.82e-195	TRUE
mv_001771	36	2358	-6.03342	-4.8153	UP	-42.0677	0	0	0	TRUE
mv_018333	2	129	-6.01123	-4.7931	UP	-9.83182	8.21e-23	1.52e-22	9.41e-24	TRUE
mv_018932	2	129	-6.01123	-4.7931	UP	-9.83182	8.21e-23	1.52e-22	9.41e-24	TRUE
mv_002905	60	3852	-6.0045	-4.78637	UP	-53.7132	0	0	0	TRUE
mv_001299	0	32	-6	-4.78187	UP	-4.89486	9.84e-07	1.36e-06	8.38e-08	TRUE
mv_006668	0	32	-6	-4.78187	UP	-4.89486	9.84e-07	1.36e-06	8.38e-08	TRUE
mv_012041	0	32	-6	-4.78187	UP	-4.89486	9.84e-07	1.36e-06	8.38e-08	TRUE
mv_015646	0	32	-6	-4.78187	UP	-4.89486	9.84e-07	1.36e-06	8.38e-08	TRUE
mv_018266	0	32	-6	-4.78187	UP	-4.89486	9.84e-07	1.36e-06	8.38e-08	TRUE
mv_032205	0	32	-6	-4.78187	UP	-4.89486	9.84e-07	1.36e-06	8.38e-08	TRUE
mv_025750	5	318	-5.99095	-4.77283	UP	-15.4254	1.1e-53	2.73e-53	1.69e-54	TRUE
mv_028161	5	318	-5.99095	-4.77283	UP	-15.4254	1.1e-53	2.73e-53	1.69e-54	TRUE
mv_021345	48	3036	-5.98299	-4.76487	UP	-47.6487	0	0	0	TRUE
mv_016019	49	3097	-5.98195	-4.76382	UP	-48.1231	0	0	0	TRUE
mv_001365	4	252	-5.97728	-4.75915	UP	-13.7248	7.21e-43	1.65e-42	1.02e-43	TRUE
mv_012172	2	126	-5.97728	-4.75915	UP	-9.70493	2.87e-22	5.3e-22	3.27e-23	TRUE
mv_007721	4	251	-5.97154	-4.75342	UP	-13.6947	1.09e-42	2.49e-42	1.54e-43	TRUE
mv_014796	25	1568	-5.97085	-4.75273	UP	-34.2277	9.37e-257	5.5e-256	3.39e-257	TRUE
mv_012224	443	27722	-5.96758	-4.74945	UP	-143.906	0	0	0	TRUE
mv_009499	38	2374	-5.96518	-4.74705	UP	-42.1069	0	0	0	TRUE
mv_017320	1113	69478	-5.96403	-4.7459	UP	-227.801	0	0	0	TRUE
mv_013228	8	497	-5.9571	-4.73898	UP	-19.2601	1.16e-82	3.47e-82	2.14e-83	TRUE
mv_023734	0	31	-5.9542	-4.73607	UP	-4.80965	1.51e-06	2.08e-06	1.28e-07	TRUE
mv_002026	0	31	-5.9542	-4.73607	UP	-4.80965	1.51e-06	2.08e-06	1.28e-07	TRUE
mv_008309	0	31	-5.9542	-4.73607	UP	-4.80965	1.51e-06	2.08e-06	1.28e-07	TRUE
mv_028568	0	31	-5.9542	-4.73607	UP	-4.80965	1.51e-06	2.08e-06	1.28e-07	TRUE
mv_012550	0	31	-5.9542	-4.73607	UP	-4.80965	1.51e-06	2.08e-06	1.28e-07	TRUE
mv_031915	0	31	-5.9542	-4.73607	UP	-4.80965	1.51e-06	2.08e-06	1.28e-07	TRUE
mv_012507	22	1360	-5.94996	-4.73183	UP	-31.8517	1.25e-222	6.61e-222	4.08e-223	TRUE
mv_018495	21	1296	-5.94753	-4.72941	UP	-31.0904	3.25e-212	1.67e-211	1.03e-212	TRUE
mv_030953	94	5766	-5.93877	-4.72064	UP	-65.5567	0	0	0	TRUE
mv_022466	4	245	-5.93664	-4.71851	UP	-13.5121	1.33e-41	3e-41	1.85e-42	TRUE
mv_029733	105	6401	-5.92984	-4.71171	UP	-69.0484	0	0	0	TRUE
mv_032160	1693	103179	-5.92942	-4.7113	UP	-277.251	0	0	0	TRUE
mv_014155	567	34378	-5.92199	-4.70387	UP	-159.975	0	0	0	TRUE
mv_002259	40	2407	-5.91109	-4.69297	UP	-42.3102	0	0	0	TRUE
mv_013720	75	4512	-5.91073	-4.69261	UP	-57.9278	0	0	0	TRUE
mv_012904	6	360	-5.90689	-4.68876	UP	-16.36	3.69e-60	9.57e-60	5.91e-61	TRUE
mv_021986	1	60	-5.90689	-4.68876	UP	-6.67896	2.41e-11	3.72e-11	2.3e-12	TRUE
mv_009282	0	30	-5.90689	-4.68876	UP	-4.72274	2.33e-06	3.18e-06	1.96e-07	TRUE
mv_012566	0	30	-5.90689	-4.68876	UP	-4.72274	2.33e-06	3.18e-06	1.96e-07	TRUE
mv_013471	0	30	-5.90689	-4.68876	UP	-4.72274	2.33e-06	3.18e-06	1.96e-07	TRUE
mv_030825	0	30	-5.90689	-4.68876	UP	-4.72274	2.33e-06	3.18e-06	1.96e-07	TRUE
mv_016439	0	30	-5.90689	-4.68876	UP	-4.72274	2.33e-06	3.18e-06	1.96e-07	TRUE
mv_018922	0	30	-5.90689	-4.68876	UP	-4.72274	2.33e-06	3.18e-06	1.96e-07	TRUE
mv_019538	0	30	-5.90689	-4.68876	UP	-4.72274	2.33e-06	3.18e-06	1.96e-07	TRUE
mv_020015	0	30	-5.90689	-4.68876	UP	-4.72274	2.33e-06	3.18e-06	1.96e-07	TRUE
mv_023490	0	30	-5.90689	-4.68876	UP	-4.72274	2.33e-06	3.18e-06	1.96e-07	TRUE
mv_002398	541	32413	-5.9048	-4.68667	UP	-155.23	0	0	0	TRUE
mv_011394	230	13724	-5.89892	-4.6808	UP	-100.982	0	0	0	TRUE
mv_023986	171	10201	-5.89857	-4.68044	UP	-87.0593	0	0	0	TRUE
mv_018797	8	477	-5.89785	-4.67972	UP	-18.825	4.71e-79	1.38e-78	8.52e-80	TRUE
mv_010690	151	8978	-5.89377	-4.67565	UP	-81.6579	0	0	0	TRUE
mv_017263	17	1004	-5.88408	-4.66595	UP	-27.296	4.73e-164	2.04e-163	1.26e-164	TRUE
mv_006823	108	6370	-5.88219	-4.66406	UP	-68.7498	0	0	0	TRUE
mv_005386	108	6358	-5.87947	-4.66134	UP	-68.6773	0	0	0	TRUE
mv_024489	416	24463	-5.87787	-4.65975	UP	-134.707	0	0	0	TRUE
mv_004040	11	646	-5.87596	-4.65783	UP	-21.8878	3.39e-106	1.15e-105	7.09e-107	TRUE
mv_018569	355	20777	-5.87102	-4.6529	UP	-124.108	0	0	0	TRUE
mv_008578	4	234	-5.87036	-4.65224	UP	-13.1702	1.3e-39	2.89e-39	1.79e-40	TRUE
mv_028092	2	117	-5.87036	-4.65224	UP	-9.31276	1.25e-20	2.25e-20	1.39e-21	TRUE
mv_016918	227	13217	-5.86356	-4.64543	UP	-98.9546	0	0	0	TRUE
mv_010363	11	638	-5.85798	-4.63985	UP	-21.7355	9.47e-105	3.19e-104	1.97e-105	TRUE
mv_004726	4	232	-5.85798	-4.63985	UP	-13.107	3e-39	6.63e-39	4.1e-40	TRUE
mv_003406	2	116	-5.85798	-4.63985	UP	-9.26806	1.9e-20	3.41e-20	2.11e-21	TRUE
mv_023846	0	29	-5.85798	-4.63985	UP	-4.63403	3.59e-06	4.86e-06	3e-07	TRUE
mv_025013	0	29	-5.85798	-4.63985	UP	-4.63403	3.59e-06	4.86e-06	3e-07	TRUE
mv_009307	0	29	-5.85798	-4.63985	UP	-4.63403	3.59e-06	4.86e-06	3e-07	TRUE
mv_009447	0	29	-5.85798	-4.63985	UP	-4.63403	3.59e-06	4.86e-06	3e-07	TRUE
mv_029263	0	29	-5.85798	-4.63985	UP	-4.63403	3.59e-06	4.86e-06	3e-07	TRUE
mv_018854	0	29	-5.85798	-4.63985	UP	-4.63403	3.59e-06	4.86e-06	3e-07	TRUE
mv_019278	0	29	-5.85798	-4.63985	UP	-4.63403	3.59e-06	4.86e-06	3e-07	TRUE
mv_021329	28	1621	-5.85531	-4.63719	UP	-34.642	5.89e-263	3.5e-262	2.16e-263	TRUE
mv_025691	2	115	-5.84549	-4.62736	UP	-9.22312	2.89e-20	5.18e-20	3.2e-21	TRUE
mv_008040	21	1204	-5.8413	-4.62318	UP	-29.8377	1.27e-195	6.15e-195	3.8e-196	TRUE
mv_008539	28	1598	-5.8347	-4.61657	UP	-34.365	8.4e-259	4.95e-258	3.06e-259	TRUE
mv_013028	107	6105	-5.83431	-4.61618	UP	-67.1686	0	0	0	TRUE
mv_017426	4	227	-5.82655	-4.60842	UP	-12.9475	2.43e-38	5.32e-38	3.28e-39	TRUE
mv_031939	14	790	-5.81835	-4.60023	UP	-24.1452	8.38e-129	3.15e-128	1.95e-129	TRUE
mv_032018	28	1572	-5.81103	-4.5929	UP	-34.0489	4.21e-254	2.45e-253	1.51e-254	TRUE
mv_014229	28	1571	-5.81011	-4.59199	UP	-34.0367	6.39e-254	3.71e-253	2.29e-254	TRUE
mv_010495	221	12394	-5.80945	-4.59133	UP	-95.6002	0	0	0	TRUE
mv_006239	2	112	-5.80735	-4.58923	UP	-9.08687	1.02e-19	1.82e-19	1.12e-20	TRUE
mv_000280	0	28	-5.80735	-4.58923	UP	-4.54343	5.53e-06	7.46e-06	4.6e-07	TRUE
mv_001018	0	28	-5.80735	-4.58923	UP	-4.54343	5.53e-06	7.46e-06	4.6e-07	TRUE
mv_002851	0	28	-5.80735	-4.58923	UP	-4.54343	5.53e-06	7.46e-06	4.6e-07	TRUE
mv_002955	0	28	-5.80735	-4.58923	UP	-4.54343	5.53e-06	7.46e-06	4.6e-07	TRUE
mv_004743	0	28	-5.80735	-4.58923	UP	-4.54343	5.53e-06	7.46e-06	4.6e-07	TRUE
mv_011303	0	28	-5.80735	-4.58923	UP	-4.54343	5.53e-06	7.46e-06	4.6e-07	TRUE
mv_029960	0	28	-5.80735	-4.58923	UP	-4.54343	5.53e-06	7.46e-06	4.6e-07	TRUE
mv_031329	0	28	-5.80735	-4.58923	UP	-4.54343	5.53e-06	7.46e-06	4.6e-07	TRUE
mv_021423	0	28	-5.80735	-4.58923	UP	-4.54343	5.53e-06	7.46e-06	4.6e-07	TRUE
mv_019058	29	1623	-5.80647	-4.58834	UP	-34.5898	3.6e-262	2.13e-261	1.32e-262	TRUE
mv_020695	442	24706	-5.80467	-4.58654	UP	-134.949	0	0	0	TRUE
mv_022796	609	34022	-5.80388	-4.58576	UP	-158.357	0	0	0	TRUE
mv_017479	1396	76992	-5.78534	-4.56721	UP	-238.036	0	0	0	TRUE
mv_014920	12	660	-5.78136	-4.56323	UP	-22.0327	1.4e-107	4.78e-107	2.95e-108	TRUE
mv_022601	12	659	-5.77917	-4.56105	UP	-22.0137	2.13e-107	7.25e-107	4.47e-108	TRUE
mv_031209	30	1643	-5.77523	-4.5571	UP	-34.7529	1.25e-264	7.47e-264	4.61e-265	TRUE
mv_030995	8	438	-5.77479	-4.55666	UP	-17.9432	5.42e-72	1.52e-71	9.37e-73	TRUE
mv_031599	24	1313	-5.77369	-4.55556	UP	-31.0652	7.11e-212	3.64e-211	2.25e-212	TRUE
mv_000352	11	601	-5.77179	-4.55366	UP	-21.0155	4.73e-98	1.54e-97	9.53e-99	TRUE
mv_029113	2	109	-5.76818	-4.55006	UP	-8.94836	3.61e-19	6.39e-19	3.94e-20	TRUE
mv_021715	2	109	-5.76818	-4.55006	UP	-8.94836	3.61e-19	6.39e-19	3.94e-20	TRUE
mv_008580	1193	64871	-5.76491	-4.54678	UP	-218.287	0	0	0	TRUE
mv_001002	55	2984	-5.76167	-4.54355	UP	-46.8058	0	0	0	TRUE
mv_026976	113	6130	-5.76149	-4.54337	UP	-67.0855	0	0	0	TRUE
mv_017074	6	325	-5.75933	-4.54121	UP	-15.4452	8.13e-54	2.01e-53	1.24e-54	TRUE
mv_006053	156	8448	-5.75899	-4.54087	UP	-78.7455	0	0	0	TRUE
mv_024891	0	27	-5.75489	-4.53676	UP	-4.45084	8.55e-06	1.15e-05	7.08e-07	TRUE
mv_026417	0	27	-5.75489	-4.53676	UP	-4.45084	8.55e-06	1.15e-05	7.08e-07	TRUE
mv_005099	0	27	-5.75489	-4.53676	UP	-4.45084	8.55e-06	1.15e-05	7.08e-07	TRUE
mv_006442	0	27	-5.75489	-4.53676	UP	-4.45084	8.55e-06	1.15e-05	7.08e-07	TRUE
mv_012747	0	27	-5.75489	-4.53676	UP	-4.45084	8.55e-06	1.15e-05	7.08e-07	TRUE
mv_017688	0	27	-5.75489	-4.53676	UP	-4.45084	8.55e-06	1.15e-05	7.08e-07	TRUE
mv_018675	0	27	-5.75489	-4.53676	UP	-4.45084	8.55e-06	1.15e-05	7.08e-07	TRUE
mv_019703	0	27	-5.75489	-4.53676	UP	-4.45084	8.55e-06	1.15e-05	7.08e-07	TRUE
mv_022559	0	27	-5.75489	-4.53676	UP	-4.45084	8.55e-06	1.15e-05	7.08e-07	TRUE
mv_004723	29	1564	-5.75304	-4.53492	UP	-33.872	1.72e-251	9.9e-251	6.11e-252	TRUE
mv_010387	75	4020	-5.74416	-4.52603	UP	-54.2818	0	0	0	TRUE
mv_026867	4	214	-5.74147	-4.52334	UP	-12.5225	5.63e-36	1.21e-35	7.44e-37	TRUE
mv_016180	2	107	-5.74147	-4.52334	UP	-8.85473	8.39e-19	1.48e-18	9.12e-20	TRUE
mv_028420	6	320	-5.73697	-4.51884	UP	-15.3096	6.59e-53	1.62e-52	1e-53	TRUE
mv_008646	2	106	-5.72792	-4.50979	UP	-8.80751	1.28e-18	2.25e-18	1.39e-19	TRUE
mv_018073	44	2318	-5.71923	-4.50111	UP	-41.1694	0	0	0	TRUE
mv_004822	23	1210	-5.71723	-4.4991	UP	-29.7418	2.21e-194	1.07e-193	6.59e-195	TRUE
mv_004616	2	105	-5.71425	-4.49612	UP	-8.76002	1.95e-18	3.42e-18	2.11e-19	TRUE
mv_015081	2	105	-5.71425	-4.49612	UP	-8.76002	1.95e-18	3.42e-18	2.11e-19	TRUE
mv_015573	2	105	-5.71425	-4.49612	UP	-8.76002	1.95e-18	3.42e-18	2.11e-19	TRUE
mv_014168	402	21088	-5.71308	-4.49496	UP	-124.141	0	0	0	TRUE
mv_011146	35	1827	-5.70598	-4.48785	UP	-36.5261	4.27e-292	2.73e-291	1.69e-292	TRUE
mv_002400	35	1820	-5.70044	-4.48231	UP	-36.4461	7.94e-291	5.07e-290	3.13e-291	TRUE
mv_019405	6	312	-5.70044	-4.48231	UP	-15.0901	1.88e-51	4.59e-51	2.83e-52	TRUE
mv_013938	4	208	-5.70044	-4.48231	UP	-12.321	6.98e-35	1.48e-34	9.16e-36	TRUE
mv_000547	0	26	-5.70044	-4.48231	UP	-4.35613	1.32e-05	1.77e-05	1.09e-06	TRUE
mv_001540	0	26	-5.70044	-4.48231	UP	-4.35613	1.32e-05	1.77e-05	1.09e-06	TRUE
mv_024521	0	26	-5.70044	-4.48231	UP	-4.35613	1.32e-05	1.77e-05	1.09e-06	TRUE
mv_024890	0	26	-5.70044	-4.48231	UP	-4.35613	1.32e-05	1.77e-05	1.09e-06	TRUE
mv_025964	0	26	-5.70044	-4.48231	UP	-4.35613	1.32e-05	1.77e-05	1.09e-06	TRUE
mv_008513	0	26	-5.70044	-4.48231	UP	-4.35613	1.32e-05	1.77e-05	1.09e-06	TRUE
mv_027526	0	26	-5.70044	-4.48231	UP	-4.35613	1.32e-05	1.77e-05	1.09e-06	TRUE
mv_010456	0	26	-5.70044	-4.48231	UP	-4.35613	1.32e-05	1.77e-05	1.09e-06	TRUE
mv_013225	0	26	-5.70044	-4.48231	UP	-4.35613	1.32e-05	1.77e-05	1.09e-06	TRUE
mv_031995	0	26	-5.70044	-4.48231	UP	-4.35613	1.32e-05	1.77e-05	1.09e-06	TRUE
mv_015516	0	26	-5.70044	-4.48231	UP	-4.35613	1.32e-05	1.77e-05	1.09e-06	TRUE
mv_015907	0	26	-5.70044	-4.48231	UP	-4.35613	1.32e-05	1.77e-05	1.09e-06	TRUE
mv_032176	0	26	-5.70044	-4.48231	UP	-4.35613	1.32e-05	1.77e-05	1.09e-06	TRUE
mv_021286	0	26	-5.70044	-4.48231	UP	-4.35613	1.32e-05	1.77e-05	1.09e-06	TRUE
mv_019574	10	517	-5.69209	-4.47397	UP	-19.4168	5.56e-84	1.67e-83	1.03e-84	TRUE
mv_013517	38	1962	-5.69018	-4.47206	UP	-37.8217	0	0	0	TRUE
mv_015082	8	413	-5.69	-4.47187	UP	-17.3525	1.89e-67	5.14e-67	3.17e-68	TRUE
mv_006311	364	18739	-5.68596	-4.46784	UP	-116.865	0	0	0	TRUE
mv_014235	4	205	-5.67948	-4.46135	UP	-12.2189	2.46e-34	5.2e-34	3.21e-35	TRUE
mv_015465	285	14580	-5.67688	-4.45876	UP	-103.035	0	0	0	TRUE
mv_028829	264	13492	-5.67542	-4.4573	UP	-99.1088	0	0	0	TRUE
mv_006434	375	19078	-5.66888	-4.45075	UP	-117.814	0	0	0	TRUE
mv_008458	284	14444	-5.66844	-4.45031	UP	-102.509	0	0	0	TRUE
mv_029523	10	506	-5.66107	-4.44294	UP	-19.1788	5.57e-82	1.66e-81	1.02e-82	TRUE
mv_001575	2	101	-5.65821	-4.44009	UP	-8.56725	1.06e-17	1.84e-17	1.13e-18	TRUE
mv_023080	2	101	-5.65821	-4.44009	UP	-8.56725	1.06e-17	1.84e-17	1.13e-18	TRUE
mv_025565	27	1363	-5.65768	-4.43956	UP	-31.4715	2.13e-217	1.11e-216	6.85e-218	TRUE
mv_006976	4053	203797	-5.652	-4.43387	UP	-384.827	0	0	0	TRUE
mv_002539	0	25	-5.64386	-4.42573	UP	-4.25917	2.05e-05	2.72e-05	1.68e-06	TRUE
mv_004821	0	25	-5.64386	-4.42573	UP	-4.25917	2.05e-05	2.72e-05	1.68e-06	TRUE
mv_027496	0	25	-5.64386	-4.42573	UP	-4.25917	2.05e-05	2.72e-05	1.68e-06	TRUE
mv_029222	0	25	-5.64386	-4.42573	UP	-4.25917	2.05e-05	2.72e-05	1.68e-06	TRUE
mv_011923	0	25	-5.64386	-4.42573	UP	-4.25917	2.05e-05	2.72e-05	1.68e-06	TRUE
mv_012925	0	25	-5.64386	-4.42573	UP	-4.25917	2.05e-05	2.72e-05	1.68e-06	TRUE
mv_029969	0	25	-5.64386	-4.42573	UP	-4.25917	2.05e-05	2.72e-05	1.68e-06	TRUE
mv_015431	0	25	-5.64386	-4.42573	UP	-4.25917	2.05e-05	2.72e-05	1.68e-06	TRUE
mv_032125	0	25	-5.64386	-4.42573	UP	-4.25917	2.05e-05	2.72e-05	1.68e-06	TRUE
mv_020799	0	25	-5.64386	-4.42573	UP	-4.25917	2.05e-05	2.72e-05	1.68e-06	TRUE
mv_021275	520	25990	-5.6433	-4.42517	UP	-137.329	0	0	0	TRUE
mv_023985	389	19415	-5.64126	-4.42313	UP	-118.68	0	0	0	TRUE
mv_025415	23	1128	-5.61599	-4.39786	UP	-28.567	1.73e-179	7.91e-179	4.88e-180	TRUE
mv_001953	6	294	-5.61471	-4.39658	UP	-14.5832	3.59e-48	8.56e-48	5.28e-49	TRUE
mv_008749	2	98	-5.61471	-4.39658	UP	-8.41961	3.78e-17	6.48e-17	4e-18	TRUE
mv_032108	41	2003	-5.61039	-4.39227	UP	-38.0556	0	0	0	TRUE
mv_010716	6	293	-5.60979	-4.39167	UP	-14.5545	5.47e-48	1.3e-47	8.02e-49	TRUE
mv_005154	10	488	-5.60881	-4.39068	UP	-18.7823	1.05e-78	3.08e-78	1.9e-79	TRUE
mv_002108	4	195	-5.60733	-4.3892	UP	-11.8719	1.66e-32	3.43e-32	2.12e-33	TRUE
mv_025886	75	3653	-5.60605	-4.38792	UP	-51.3808	0	0	0	TRUE
mv_018312	12	583	-5.60239	-4.38426	UP	-20.5221	1.37e-93	4.35e-93	2.68e-94	TRUE
mv_031434	336	16321	-5.60212	-4.384	UP	-108.584	0	0	0	TRUE
mv_004713	93	4506	-5.59847	-4.38035	UP	-57.0417	0	0	0	TRUE
mv_017599	3	145	-5.59495	-4.37682	UP	-10.2304	1.45e-24	2.75e-24	1.7e-25	TRUE
mv_029277	833	40201	-5.59277	-4.37464	UP	-170.334	0	0	0	TRUE
mv_006266	56	2689	-5.5855	-4.36737	UP	-44.0331	0	0	0	TRUE
mv_010565	526	25252	-5.58519	-4.36706	UP	-134.939	0	0	0	TRUE
mv_010130	4	192	-5.58496	-4.36684	UP	-11.7658	5.86e-32	1.21e-31	7.45e-33	TRUE
mv_000816	0	24	-5.58496	-4.36684	UP	-4.15982	3.18e-05	4.18e-05	2.58e-06	TRUE
mv_025128	0	24	-5.58496	-4.36684	UP	-4.15982	3.18e-05	4.18e-05	2.58e-06	TRUE
mv_027171	0	24	-5.58496	-4.36684	UP	-4.15982	3.18e-05	4.18e-05	2.58e-06	TRUE
mv_007784	0	24	-5.58496	-4.36684	UP	-4.15982	3.18e-05	4.18e-05	2.58e-06	TRUE
mv_008567	0	24	-5.58496	-4.36684	UP	-4.15982	3.18e-05	4.18e-05	2.58e-06	TRUE
mv_030390	0	24	-5.58496	-4.36684	UP	-4.15982	3.18e-05	4.18e-05	2.58e-06	TRUE
mv_014841	0	24	-5.58496	-4.36684	UP	-4.15982	3.18e-05	4.18e-05	2.58e-06	TRUE
mv_015659	0	24	-5.58496	-4.36684	UP	-4.15982	3.18e-05	4.18e-05	2.58e-06	TRUE
mv_017835	0	24	-5.58496	-4.36684	UP	-4.15982	3.18e-05	4.18e-05	2.58e-06	TRUE
mv_021323	0	24	-5.58496	-4.36684	UP	-4.15982	3.18e-05	4.18e-05	2.58e-06	TRUE
mv_021651	0	24	-5.58496	-4.36684	UP	-4.15982	3.18e-05	4.18e-05	2.58e-06	TRUE
mv_024419	47	2254	-5.58368	-4.36556	UP	-40.3103	0	0	0	TRUE
mv_008995	16	766	-5.5812	-4.36307	UP	-23.4959	4.49e-122	1.64e-121	1.01e-122	TRUE
mv_005477	46	2200	-5.57973	-4.3616	UP	-39.8157	0	0	0	TRUE
mv_031815	305	14544	-5.57547	-4.35734	UP	-102.35	0	0	0	TRUE
mv_005537	2	95	-5.56986	-4.35173	UP	-8.26919	1.35e-16	2.29e-16	1.42e-17	TRUE
mv_024844	73	3464	-5.5684	-4.35027	UP	-49.9294	0	0	0	TRUE
mv_003361	106	5020	-5.56555	-4.34742	UP	-60.0966	0	0	0	TRUE
mv_018865	6	284	-5.56478	-4.34666	UP	-14.2934	2.41e-46	5.65e-46	3.49e-47	TRUE
mv_031392	88	4164	-5.56432	-4.3462	UP	-54.7297	0	0	0	TRUE
mv_017546	2	94	-5.55459	-4.33646	UP	-8.2184	2.06e-16	3.5e-16	2.16e-17	TRUE
mv_005766	1	47	-5.55459	-4.33646	UP	-5.81129	6.2e-09	9.07e-09	5.6e-10	TRUE
mv_017600	9	419	-5.54088	-4.32276	UP	-17.3375	2.45e-67	6.66e-67	4.11e-68	TRUE
mv_015416	2	93	-5.53916	-4.32103	UP	-8.16729	3.15e-16	5.33e-16	3.29e-17	TRUE
mv_021588	2	93	-5.53916	-4.32103	UP	-8.16729	3.15e-16	5.33e-16	3.29e-17	TRUE
mv_002821	18	835	-5.53571	-4.31758	UP	-24.4677	3.26e-132	1.24e-131	7.67e-133	TRUE
mv_011997	54	2503	-5.53456	-4.31643	UP	-42.3596	0	0	0	TRUE
mv_032218	4	185	-5.53138	-4.31326	UP	-11.514	1.12e-30	2.28e-30	1.41e-31	TRUE
mv_005600	38	1752	-5.52686	-4.30873	UP	-35.4236	7.4e-275	4.53e-274	2.8e-275	TRUE
mv_025786	323	14869	-5.52463	-4.3065	UP	-103.185	0	0	0	TRUE
mv_009320	249	11455	-5.52369	-4.30556	UP	-90.5625	0	0	0	TRUE
mv_001991	0	23	-5.52356	-4.30544	UP	-4.05792	4.95e-05	6.46e-05	3.99e-06	TRUE
mv_005177	0	23	-5.52356	-4.30544	UP	-4.05792	4.95e-05	6.46e-05	3.99e-06	TRUE
mv_014288	0	23	-5.52356	-4.30544	UP	-4.05792	4.95e-05	6.46e-05	3.99e-06	TRUE
mv_015533	0	23	-5.52356	-4.30544	UP	-4.05792	4.95e-05	6.46e-05	3.99e-06	TRUE
mv_015812	0	23	-5.52356	-4.30544	UP	-4.05792	4.95e-05	6.46e-05	3.99e-06	TRUE
mv_020351	0	23	-5.52356	-4.30544	UP	-4.05792	4.95e-05	6.46e-05	3.99e-06	TRUE
mv_021799	0	23	-5.52356	-4.30544	UP	-4.05792	4.95e-05	6.46e-05	3.99e-06	TRUE
mv_014964	28	1287	-5.52244	-4.30432	UP	-30.353	2.29e-202	1.14e-201	7.01e-203	TRUE
mv_023439	52	2385	-5.51933	-4.30121	UP	-41.3121	0	0	0	TRUE
mv_026721	56	2567	-5.51851	-4.30039	UP	-42.8573	0	0	0	TRUE
mv_027885	78	3570	-5.51631	-4.29818	UP	-50.5347	0	0	0	TRUE
mv_008479	17	778	-5.51616	-4.29804	UP	-23.5907	4.81e-123	1.76e-122	1.09e-123	TRUE
mv_022341	179	8188	-5.51548	-4.29735	UP	-76.5291	0	0	0	TRUE
mv_018037	114	5205	-5.51279	-4.29467	UP	-61.0066	0	0	0	TRUE
mv_026559	14	637	-5.50779	-4.28967	UP	-21.3355	5.31e-101	1.76e-100	1.09e-101	TRUE
mv_023586	8	364	-5.50779	-4.28967	UP	-16.1281	1.62e-58	4.15e-58	2.56e-59	TRUE
mv_004122	27	1226	-5.50486	-4.28673	UP	-29.5939	1.79e-192	8.55e-192	5.28e-193	TRUE
mv_014520	358	16238	-5.50327	-4.28514	UP	-107.694	0	0	0	TRUE
mv_028905	18	816	-5.5025	-4.28437	UP	-24.1402	9.46e-129	3.56e-128	2.2e-129	TRUE
mv_000380	9	408	-5.5025	-4.28437	UP	-17.0697	2.5e-65	6.68e-65	4.13e-66	TRUE
mv_025761	63	2851	-5.49997	-4.28185	UP	-45.1159	0	0	0	TRUE
mv_012731	10	451	-5.49506	-4.27693	UP	-17.9386	5.89e-72	1.65e-71	1.02e-72	TRUE
mv_000529	36	1620	-5.49185	-4.27373	UP	-33.9918	2.94e-253	1.7e-252	1.05e-253	TRUE
mv_023826	2	90	-5.49185	-4.27373	UP	-8.01193	1.13e-15	1.89e-15	1.17e-16	TRUE
mv_025758	175	7872	-5.4913	-4.27318	UP	-74.9289	0	0	0	TRUE
mv_018162	127	5682	-5.4835	-4.26537	UP	-63.6282	0	0	0	TRUE
mv_032031	2488	111069	-5.48033	-4.2622	UP	-281.307	0	0	0	TRUE
mv_028567	295	13159	-5.47919	-4.26106	UP	-96.8056	0	0	0	TRUE
mv_000778	969	43203	-5.47849	-4.26036	UP	-175.407	0	0	0	TRUE
mv_000247	2	89	-5.47573	-4.25761	UP	-7.95945	1.73e-15	2.88e-15	1.78e-16	TRUE
mv_020242	2	89	-5.47573	-4.25761	UP	-7.95945	1.73e-15	2.88e-15	1.78e-16	TRUE
mv_023143	2	89	-5.47573	-4.25761	UP	-7.95945	1.73e-15	2.88e-15	1.78e-16	TRUE
mv_009124	108	4787	-5.47002	-4.25189	UP	-58.3539	0	0	0	TRUE
mv_031299	4	177	-5.46761	-4.24948	UP	-11.2191	3.29e-29	6.57e-29	4.05e-30	TRUE
mv_018623	22	972	-5.46538	-4.24725	UP	-26.2872	2.69e-152	1.11e-151	6.88e-153	TRUE
mv_022964	70	3092	-5.46504	-4.24692	UP	-46.8838	0	0	0	TRUE
mv_018611	584	25773	-5.46375	-4.24562	UP	-135.352	0	0	0	TRUE
mv_032194	8	352	-5.45943	-4.24131	UP	-15.8132	2.52e-56	6.37e-56	3.93e-57	TRUE
mv_021658	2	88	-5.45943	-4.24131	UP	-7.90661	2.64e-15	4.4e-15	2.72e-16	TRUE
mv_004500	0	22	-5.45943	-4.24131	UP	-3.9533	7.71e-05	9.99e-05	6.16e-06	TRUE
mv_027435	0	22	-5.45943	-4.24131	UP	-3.9533	7.71e-05	9.99e-05	6.16e-06	TRUE
mv_006816	0	22	-5.45943	-4.24131	UP	-3.9533	7.71e-05	9.99e-05	6.16e-06	TRUE
mv_030678	0	22	-5.45943	-4.24131	UP	-3.9533	7.71e-05	9.99e-05	6.16e-06	TRUE
mv_030831	0	22	-5.45943	-4.24131	UP	-3.9533	7.71e-05	9.99e-05	6.16e-06	TRUE
mv_019134	0	22	-5.45943	-4.24131	UP	-3.9533	7.71e-05	9.99e-05	6.16e-06	TRUE
mv_020232	0	22	-5.45943	-4.24131	UP	-3.9533	7.71e-05	9.99e-05	6.16e-06	TRUE
mv_022891	0	22	-5.45943	-4.24131	UP	-3.9533	7.71e-05	9.99e-05	6.16e-06	TRUE
mv_000132	269	11814	-5.45675	-4.23862	UP	-91.5972	0	0	0	TRUE
mv_030972	6	263	-5.45396	-4.23583	UP	-13.664	1.67e-42	3.8e-42	2.34e-43	TRUE
mv_027535	121	5300	-5.45291	-4.23479	UP	-61.3356	0	0	0	TRUE
mv_028467	13	566	-5.44422	-4.22609	UP	-20.0328	2.85e-89	8.83e-89	5.45e-90	TRUE
mv_005348	882	38399	-5.44415	-4.22602	UP	-165.012	0	0	0	TRUE
mv_029426	4	174	-5.44294	-4.22482	UP	-11.1064	1.17e-28	2.32e-28	1.43e-29	TRUE
mv_029410	2	87	-5.44294	-4.22482	UP	-7.8534	4.05e-15	6.72e-15	4.15e-16	TRUE
mv_008177	175	7603	-5.44114	-4.22302	UP	-73.4084	0	0	0	TRUE
mv_030161	9	391	-5.4411	-4.22297	UP	-16.647	3.18e-62	8.37e-62	5.17e-63	TRUE
mv_007441	239	10378	-5.44037	-4.22225	UP	-85.7612	0	0	0	TRUE
mv_013721	8	347	-5.43879	-4.22067	UP	-15.6801	2.07e-55	5.19e-55	3.2e-56	TRUE
mv_014633	3	130	-5.43741	-4.21928	UP	-9.59659	8.26e-22	1.51e-21	9.35e-23	TRUE
mv_029010	163	7047	-5.43407	-4.21594	UP	-70.6414	0	0	0	TRUE
mv_020657	208	8989	-5.43351	-4.21538	UP	-79.7809	0	0	0	TRUE
mv_002150	404	17448	-5.43256	-4.21444	UP	-111.146	0	0	0	TRUE
mv_023842	103	4445	-5.43147	-4.21334	UP	-56.0944	0	0	0	TRUE
mv_015370	9	388	-5.42999	-4.21186	UP	-16.5713	1.12e-61	2.95e-61	1.82e-62	TRUE
mv_006831	19	819	-5.42979	-4.21167	UP	-24.0756	4.51e-128	1.69e-127	1.04e-128	TRUE
mv_002401	1	43	-5.42626	-4.20814	UP	-5.51531	3.48e-08	5e-08	3.09e-09	TRUE
mv_013130	1	43	-5.42626	-4.20814	UP	-5.51531	3.48e-08	5e-08	3.09e-09	TRUE
mv_013570	1	43	-5.42626	-4.20814	UP	-5.51531	3.48e-08	5e-08	3.09e-09	TRUE
mv_018694	1	43	-5.42626	-4.20814	UP	-5.51531	3.48e-08	5e-08	3.09e-09	TRUE
mv_029860	700	30033	-5.42305	-4.20492	UP	-145.735	0	0	0	TRUE
mv_012445	3	128	-5.41504	-4.19691	UP	-9.50879	1.93e-21	3.52e-21	2.17e-22	TRUE
mv_015256	524	22179	-5.40348	-4.18536	UP	-125.077	0	0	0	TRUE
mv_022618	20	844	-5.39917	-4.18104	UP	-24.3916	2.1e-131	7.97e-131	4.92e-132	TRUE
mv_006153	124	5224	-5.39674	-4.17862	UP	-60.6743	0	0	0	TRUE
mv_001011	76	3197	-5.39458	-4.17645	UP	-47.4582	0	0	0	TRUE
mv_027186	2	84	-5.39232	-4.17419	UP	-7.69152	1.45e-14	2.39e-14	1.48e-15	TRUE
mv_015644	2	84	-5.39232	-4.17419	UP	-7.69152	1.45e-14	2.39e-14	1.48e-15	TRUE
mv_001368	0	21	-5.39232	-4.17419	UP	-3.84576	0.00012018	0.00015478	9.55e-06	TRUE
mv_003999	0	21	-5.39232	-4.17419	UP	-3.84576	0.00012018	0.00015478	9.55e-06	TRUE
mv_009616	0	21	-5.39232	-4.17419	UP	-3.84576	0.00012018	0.00015478	9.55e-06	TRUE
mv_010123	0	21	-5.39232	-4.17419	UP	-3.84576	0.00012018	0.00015478	9.55e-06	TRUE
mv_010912	0	21	-5.39232	-4.17419	UP	-3.84576	0.00012018	0.00015478	9.55e-06	TRUE
mv_014307	0	21	-5.39232	-4.17419	UP	-3.84576	0.00012018	0.00015478	9.55e-06	TRUE
mv_030942	0	21	-5.39232	-4.17419	UP	-3.84576	0.00012018	0.00015478	9.55e-06	TRUE
mv_032092	0	21	-5.39232	-4.17419	UP	-3.84576	0.00012018	0.00015478	9.55e-06	TRUE
mv_031620	21	880	-5.38904	-4.17092	UP	-24.8897	9.61e-137	3.73e-136	2.3e-137	TRUE
mv_028901	4	167	-5.3837	-4.16558	UP	-10.8388	2.25e-27	4.41e-27	2.72e-28	TRUE
mv_007988	23	955	-5.37579	-4.15767	UP	-25.9057	5.74e-148	2.34e-147	1.45e-148	TRUE
mv_014273	2	83	-5.37504	-4.15691	UP	-7.63678	2.23e-14	3.64e-14	2.25e-15	TRUE
mv_025500	63	2613	-5.37421	-4.15609	UP	-42.8468	0	0	0	TRUE
mv_028267	38	1574	-5.37229	-4.15417	UP	-33.2502	2.03e-242	1.14e-241	7.02e-243	TRUE
mv_000476	84	3478	-5.37172	-4.1536	UP	-49.4244	0	0	0	TRUE
mv_026986	1388	57264	-5.36655	-4.14842	UP	-200.494	0	0	0	TRUE
mv_001769	4	165	-5.36632	-4.1482	UP	-10.7611	5.25e-27	1.02e-26	6.33e-28	TRUE
mv_009930	4	165	-5.36632	-4.1482	UP	-10.7611	5.25e-27	1.02e-26	6.33e-28	TRUE
mv_027432	280	11538	-5.36482	-4.1467	UP	-89.9797	0	0	0	TRUE
mv_002988	2	82	-5.35755	-4.13943	UP	-7.58165	3.41e-14	5.56e-14	3.43e-15	TRUE
mv_032105	2	82	-5.35755	-4.13943	UP	-7.58165	3.41e-14	5.56e-14	3.43e-15	TRUE
mv_005683	22	900	-5.35435	-4.13622	UP	-25.1121	3.67e-139	1.44e-138	8.89e-140	TRUE
mv_028875	52	2126	-5.35349	-4.13536	UP	-38.5939	0	0	0	TRUE
mv_007018	135	5515	-5.35233	-4.1342	UP	-62.1553	0	0	0	TRUE
mv_025391	18	734	-5.34971	-4.13158	UP	-22.6711	8.65e-114	3.04e-113	1.88e-114	TRUE
mv_008621	4	163	-5.34873	-4.1306	UP	-10.6829	1.22e-26	2.38e-26	1.47e-27	TRUE
mv_025329	76	3095	-5.3478	-4.12967	UP	-46.5477	0	0	0	TRUE
mv_004562	56	2278	-5.3462	-4.12807	UP	-39.9297	0	0	0	TRUE
mv_000500	361	14663	-5.34404	-4.12591	UP	-101.292	0	0	0	TRUE
mv_016742	148	6006	-5.34274	-4.12461	UP	-64.8203	0	0	0	TRUE
mv_021443	2822	114296	-5.33991	-4.12179	UP	-282.764	0	0	0	TRUE
mv_012783	48	1942	-5.33836	-4.12024	UP	-36.8476	3.2e-297	2.07e-296	1.28e-297	TRUE
mv_012809	6	242	-5.3339	-4.11577	UP	-13.0034	1.17e-38	2.57e-38	1.59e-39	TRUE
mv_012176	8	322	-5.33092	-4.11279	UP	-14.9964	7.76e-51	1.88e-50	1.16e-51	TRUE
mv_006426	4	161	-5.33092	-4.11279	UP	-10.604	2.85e-26	5.52e-26	3.41e-27	TRUE
mv_008546	35	1401	-5.32296	-4.10483	UP	-31.2633	1.47e-214	7.59e-214	4.69e-215	TRUE
mv_001846	0	20	-5.32193	-4.1038	UP	-3.73507	0.000187663	0.000239055	1.48e-05	TRUE
mv_002873	0	20	-5.32193	-4.1038	UP	-3.73507	0.000187663	0.000239055	1.48e-05	TRUE
mv_027013	0	20	-5.32193	-4.1038	UP	-3.73507	0.000187663	0.000239055	1.48e-05	TRUE
mv_009413	0	20	-5.32193	-4.1038	UP	-3.73507	0.000187663	0.000239055	1.48e-05	TRUE
mv_028980	0	20	-5.32193	-4.1038	UP	-3.73507	0.000187663	0.000239055	1.48e-05	TRUE
mv_013376	0	20	-5.32193	-4.1038	UP	-3.73507	0.000187663	0.000239055	1.48e-05	TRUE
mv_031031	0	20	-5.32193	-4.1038	UP	-3.73507	0.000187663	0.000239055	1.48e-05	TRUE
mv_032004	0	20	-5.32193	-4.1038	UP	-3.73507	0.000187663	0.000239055	1.48e-05	TRUE
mv_015219	0	20	-5.32193	-4.1038	UP	-3.73507	0.000187663	0.000239055	1.48e-05	TRUE
mv_015292	0	20	-5.32193	-4.1038	UP	-3.73507	0.000187663	0.000239055	1.48e-05	TRUE
mv_018140	0	20	-5.32193	-4.1038	UP	-3.73507	0.000187663	0.000239055	1.48e-05	TRUE
mv_018931	0	20	-5.32193	-4.1038	UP	-3.73507	0.000187663	0.000239055	1.48e-05	TRUE
mv_019006	0	20	-5.32193	-4.1038	UP	-3.73507	0.000187663	0.000239055	1.48e-05	TRUE
mv_032264	0	20	-5.32193	-4.1038	UP	-3.73507	0.000187663	0.000239055	1.48e-05	TRUE
mv_031343	243	9681	-5.31613	-4.098	UP	-82.1434	0	0	0	TRUE
mv_003440	63	2499	-5.30986	-4.09173	UP	-41.7155	0	0	0	TRUE
mv_024605	141	5585	-5.30779	-4.08966	UP	-62.354	0	0	0	TRUE
mv_000740	2	79	-5.30378	-4.08565	UP	-7.41376	1.23e-13	1.98e-13	1.22e-14	TRUE
mv_031291	621	24479	-5.30081	-4.08268	UP	-130.481	0	0	0	TRUE
mv_026490	4	157	-5.29462	-4.07649	UP	-10.4445	1.55e-25	2.98e-25	1.84e-26	TRUE
mv_025287	12	470	-5.29155	-4.07343	UP	-18.0673	5.77e-73	1.62e-72	1e-73	TRUE
mv_030534	234	9160	-5.29077	-4.07264	UP	-79.7577	0	0	0	TRUE
mv_025862	264	10304	-5.28652	-4.0684	UP	-84.5659	0	0	0	TRUE
mv_007546	4	156	-5.2854	-4.06728	UP	-10.4043	2.37e-25	4.54e-25	2.8e-26	TRUE
mv_014826	2	78	-5.2854	-4.06728	UP	-7.35694	1.88e-13	3.02e-13	1.87e-14	TRUE
mv_016089	2	78	-5.2854	-4.06728	UP	-7.35694	1.88e-13	3.02e-13	1.87e-14	TRUE
mv_008120	1	39	-5.2854	-4.06728	UP	-5.20214	1.97e-07	2.78e-07	1.72e-08	TRUE
mv_009993	51	1986	-5.28322	-4.0651	UP	-37.1169	1.5e-301	9.86e-301	6.09e-302	TRUE
mv_011271	10	389	-5.2817	-4.06357	UP	-16.4251	1.26e-60	3.29e-60	2.03e-61	TRUE
mv_015723	1073	41719	-5.28098	-4.06286	UP	-170.101	0	0	0	TRUE
mv_020152	223	8645	-5.27675	-4.05862	UP	-77.4043	0	0	0	TRUE
mv_028029	251	9666	-5.26716	-4.04903	UP	-81.7901	0	0	0	TRUE
mv_032102	50	1925	-5.26679	-4.04866	UP	-36.4985	1.17e-291	7.49e-291	4.62e-292	TRUE
mv_002322	4	154	-5.26679	-4.04866	UP	-10.3233	5.53e-25	1.05e-24	6.51e-26	TRUE
mv_013243	4	154	-5.26679	-4.04866	UP	-10.3233	5.53e-25	1.05e-24	6.51e-26	TRUE
mv_025749	2	77	-5.26679	-4.04866	UP	-7.29968	2.88e-13	4.62e-13	2.85e-14	TRUE
mv_017013	28	1073	-5.26008	-4.04195	UP	-27.236	2.43e-163	1.05e-162	6.47e-164	TRUE
mv_017938	278	10649	-5.25949	-4.04136	UP	-85.7998	0	0	0	TRUE
mv_001455	4	153	-5.25739	-4.03926	UP	-10.2826	8.44e-25	1.61e-24	9.92e-26	TRUE
mv_018910	5	191	-5.2555	-4.03737	UP	-11.4872	1.53e-30	3.1e-30	1.92e-31	TRUE
mv_004368	91	3463	-5.25001	-4.03189	UP	-48.893	0	0	0	TRUE
mv_020373	8	304	-5.24793	-4.0298	UP	-14.484	1.53e-47	3.62e-47	2.24e-48	TRUE
mv_000107	0	19	-5.24793	-4.0298	UP	-3.62099	0.000293481	0.000371477	2.29e-05	TRUE
mv_001856	0	19	-5.24793	-4.0298	UP	-3.62099	0.000293481	0.000371477	2.29e-05	TRUE
mv_001949	0	19	-5.24793	-4.0298	UP	-3.62099	0.000293481	0.000371477	2.29e-05	TRUE
mv_025672	0	19	-5.24793	-4.0298	UP	-3.62099	0.000293481	0.000371477	2.29e-05	TRUE
mv_004832	0	19	-5.24793	-4.0298	UP	-3.62099	0.000293481	0.000371477	2.29e-05	TRUE
mv_007304	0	19	-5.24793	-4.0298	UP	-3.62099	0.000293481	0.000371477	2.29e-05	TRUE
mv_013044	0	19	-5.24793	-4.0298	UP	-3.62099	0.000293481	0.000371477	2.29e-05	TRUE
mv_014839	0	19	-5.24793	-4.0298	UP	-3.62099	0.000293481	0.000371477	2.29e-05	TRUE
mv_015291	0	19	-5.24793	-4.0298	UP	-3.62099	0.000293481	0.000371477	2.29e-05	TRUE
mv_020156	0	19	-5.24793	-4.0298	UP	-3.62099	0.000293481	0.000371477	2.29e-05	TRUE
mv_020622	0	19	-5.24793	-4.0298	UP	-3.62099	0.000293481	0.000371477	2.29e-05	TRUE
mv_021802	0	19	-5.24793	-4.0298	UP	-3.62099	0.000293481	0.000371477	2.29e-05	TRUE
mv_021945	0	19	-5.24793	-4.0298	UP	-3.62099	0.000293481	0.000371477	2.29e-05	TRUE
mv_014494	13	493	-5.245	-4.02688	UP	-18.4408	6.19e-76	1.78e-75	1.1e-76	TRUE
mv_029199	2275	86122	-5.24244	-4.02432	UP	-243.719	0	0	0	TRUE
mv_011725	5	189	-5.24031	-4.02219	UP	-11.4139	3.57e-30	7.2e-30	4.44e-31	TRUE
mv_000327	257	9711	-5.23978	-4.02165	UP	-81.8132	0	0	0	TRUE
mv_000326	4	151	-5.2384	-4.02028	UP	-10.2007	1.97e-24	3.73e-24	2.3e-25	TRUE
mv_031579	85	3207	-5.23762	-4.01949	UP	-47.0073	0	0	0	TRUE
mv_011620	1168	44000	-5.23539	-4.01726	UP	-174.1	0	0	0	TRUE
mv_002200	73	2729	-5.22433	-4.00621	UP	-43.3191	0	0	0	TRUE
mv_015652	65	2420	-5.21842	-4.0003	UP	-40.7745	0	0	0	TRUE
mv_028884	115	4265	-5.21284	-3.99471	UP	-54.1072	0	0	0	TRUE
mv_021378	61	2259	-5.21073	-3.9926	UP	-39.3715	0	0	0	TRUE
mv_003758	2	74	-5.20945	-3.99133	UP	-7.12517	1.04e-12	1.65e-12	1.02e-13	TRUE
mv_010421	2	74	-5.20945	-3.99133	UP	-7.12517	1.04e-12	1.65e-12	1.02e-13	TRUE
mv_023422	2	74	-5.20945	-3.99133	UP	-7.12517	1.04e-12	1.65e-12	1.02e-13	TRUE
mv_026334	1	37	-5.20945	-3.99133	UP	-5.03826	4.7e-07	6.55e-07	4.05e-08	TRUE
mv_015743	43	1586	-5.20491	-3.98679	UP	-32.9746	1.88e-238	1.04e-237	6.44e-239	TRUE
mv_027672	4	147	-5.19967	-3.98155	UP	-10.0348	1.07e-23	2.01e-23	1.24e-24	TRUE
mv_027972	55	2020	-5.19878	-3.98065	UP	-37.196	7.91e-303	5.22e-302	3.22e-303	TRUE
mv_022733	13	477	-5.19741	-3.97928	UP	-18.0731	5.19e-73	1.46e-72	9.03e-74	TRUE
mv_019664	88	3228	-5.19699	-3.97887	UP	-47.0141	0	0	0	TRUE
mv_004930	98	3580	-5.19103	-3.97291	UP	-49.4881	0	0	0	TRUE
mv_018848	8	292	-5.18982	-3.9717	UP	-14.1321	2.41e-45	5.6e-45	3.46e-46	TRUE
mv_024021	34	1239	-5.1875	-3.96937	UP	-29.1053	3.07e-186	1.44e-185	8.89e-187	TRUE
mv_019677	220	7997	-5.18388	-3.96576	UP	-73.9234	0	0	0	TRUE
mv_009729	1656	60149	-5.18277	-3.96464	UP	-202.737	0	0	0	TRUE
mv_014070	134	4863	-5.18154	-3.96342	UP	-57.6352	0	0	0	TRUE
mv_009297	73	2640	-5.1765	-3.95837	UP	-42.4485	0	0	0	TRUE
mv_003427	1	36	-5.16993	-3.9518	UP	-4.95431	7.26e-07	1.01e-06	6.21e-08	TRUE
mv_024491	0	18	-5.16993	-3.9518	UP	-3.50322	0.000459663	0.000576913	3.56e-05	TRUE
mv_004229	0	18	-5.16993	-3.9518	UP	-3.50322	0.000459663	0.000576913	3.56e-05	TRUE
mv_007889	0	18	-5.16993	-3.9518	UP	-3.50322	0.000459663	0.000576913	3.56e-05	TRUE
mv_009807	0	18	-5.16993	-3.9518	UP	-3.50322	0.000459663	0.000576913	3.56e-05	TRUE
mv_010334	0	18	-5.16993	-3.9518	UP	-3.50322	0.000459663	0.000576913	3.56e-05	TRUE
mv_029314	0	18	-5.16993	-3.9518	UP	-3.50322	0.000459663	0.000576913	3.56e-05	TRUE
mv_030185	0	18	-5.16993	-3.9518	UP	-3.50322	0.000459663	0.000576913	3.56e-05	TRUE
mv_030820	0	18	-5.16993	-3.9518	UP	-3.50322	0.000459663	0.000576913	3.56e-05	TRUE
mv_014645	0	18	-5.16993	-3.9518	UP	-3.50322	0.000459663	0.000576913	3.56e-05	TRUE
mv_014800	0	18	-5.16993	-3.9518	UP	-3.50322	0.000459663	0.000576913	3.56e-05	TRUE
mv_014843	0	18	-5.16993	-3.9518	UP	-3.50322	0.000459663	0.000576913	3.56e-05	TRUE
mv_016235	0	18	-5.16993	-3.9518	UP	-3.50322	0.000459663	0.000576913	3.56e-05	TRUE
mv_016443	0	18	-5.16993	-3.9518	UP	-3.50322	0.000459663	0.000576913	3.56e-05	TRUE
mv_017916	0	18	-5.16993	-3.9518	UP	-3.50322	0.000459663	0.000576913	3.56e-05	TRUE
mv_020123	0	18	-5.16993	-3.9518	UP	-3.50322	0.000459663	0.000576913	3.56e-05	TRUE
mv_020465	0	18	-5.16993	-3.9518	UP	-3.50322	0.000459663	0.000576913	3.56e-05	TRUE
mv_021136	0	18	-5.16993	-3.9518	UP	-3.50322	0.000459663	0.000576913	3.56e-05	TRUE
mv_021388	0	18	-5.16993	-3.9518	UP	-3.50322	0.000459663	0.000576913	3.56e-05	TRUE
mv_022069	0	18	-5.16993	-3.9518	UP	-3.50322	0.000459663	0.000576913	3.56e-05	TRUE
mv_023685	0	18	-5.16993	-3.9518	UP	-3.50322	0.000459663	0.000576913	3.56e-05	TRUE
mv_017747	1397	50215	-5.16771	-3.94959	UP	-185.016	0	0	0	TRUE
mv_001847	7	251	-5.16419	-3.94606	UP	-13.0758	4.53e-39	9.99e-39	6.17e-40	TRUE
mv_014034	3	107	-5.1565	-3.93838	UP	-8.5321	1.44e-17	2.48e-17	1.53e-18	TRUE
mv_012669	121	4310	-5.15461	-3.93648	UP	-54.1427	0	0	0	TRUE
mv_004653	6	213	-5.14975	-3.93162	UP	-12.0314	2.43e-33	5.08e-33	3.14e-34	TRUE
mv_013074	10	354	-5.14568	-3.92755	UP	-15.5055	3.19e-54	7.91e-54	4.88e-55	TRUE
mv_000633	3	106	-5.14296	-3.92483	UP	-8.48282	2.2e-17	3.78e-17	2.34e-18	TRUE
mv_001469	10	353	-5.1416	-3.92347	UP	-15.4784	4.85e-54	1.2e-53	7.43e-55	TRUE
mv_026087	4	141	-5.13955	-3.92142	UP	-9.78084	1.36e-22	2.52e-22	1.56e-23	TRUE
mv_013936	99	3478	-5.13469	-3.91656	UP	-48.558	0	0	0	TRUE
mv_005709	29	1018	-5.13354	-3.91541	UP	-26.268	4.45e-152	1.84e-151	1.14e-152	TRUE
mv_009144	35	1226	-5.13046	-3.91233	UP	-28.8197	1.22e-182	5.63e-182	3.48e-183	TRUE
mv_009756	4	140	-5.12928	-3.91116	UP	-9.73789	2.08e-22	3.84e-22	2.37e-23	TRUE
mv_027993	4	140	-5.12928	-3.91116	UP	-9.73789	2.08e-22	3.84e-22	2.37e-23	TRUE
mv_030235	179	6242	-5.12398	-3.90585	UP	-64.9945	0	0	0	TRUE
mv_029993	123	4286	-5.1229	-3.90478	UP	-53.8519	0	0	0	TRUE
mv_016051	4266	148631	-5.12271	-3.90458	UP	-317.198	0	0	0	TRUE
mv_007014	422	14696	-5.12204	-3.90391	UP	-99.7128	0	0	0	TRUE
mv_007071	1015	35331	-5.12138	-3.90326	UP	-154.604	0	0	0	TRUE
mv_014385	87	3022	-5.11834	-3.90022	UP	-45.2019	0	0	0	TRUE
mv_018024	594	20533	-5.11134	-3.89321	UP	-117.759	0	0	0	TRUE
mv_027444	2	69	-5.10852	-3.8904	UP	-6.82459	8.82e-12	1.38e-11	8.5e-13	TRUE
mv_008512	2	69	-5.10852	-3.8904	UP	-6.82459	8.82e-12	1.38e-11	8.5e-13	TRUE
mv_032099	2	69	-5.10852	-3.8904	UP	-6.82459	8.82e-12	1.38e-11	8.5e-13	TRUE
mv_014786	89	3069	-5.10782	-3.88969	UP	-45.5121	0	0	0	TRUE
mv_026169	2315	79748	-5.10636	-3.88824	UP	-232.003	0	0	0	TRUE
mv_027198	7	241	-5.10553	-3.88741	UP	-12.7512	3.07e-37	6.67e-37	4.11e-38	TRUE
mv_015353	70	2407	-5.10374	-3.88561	UP	-40.2918	0	0	0	TRUE
mv_018622	5	171	-5.09592	-3.8778	UP	-10.7322	7.19e-27	1.4e-26	8.64e-28	TRUE
mv_031729	1421	48565	-5.09494	-3.87681	UP	-180.864	0	0	0	TRUE
mv_026295	18	614	-5.09217	-3.87404	UP	-20.33	6.98e-92	2.2e-91	1.36e-92	TRUE
mv_000450	0	17	-5.08746	-3.86934	UP	-3.38146	0.000721029	0.000899304	5.55e-05	TRUE
mv_003753	0	17	-5.08746	-3.86934	UP	-3.38146	0.000721029	0.000899304	5.55e-05	TRUE
mv_004502	0	17	-5.08746	-3.86934	UP	-3.38146	0.000721029	0.000899304	5.55e-05	TRUE
mv_027439	0	17	-5.08746	-3.86934	UP	-3.38146	0.000721029	0.000899304	5.55e-05	TRUE
mv_010931	0	17	-5.08746	-3.86934	UP	-3.38146	0.000721029	0.000899304	5.55e-05	TRUE
mv_028360	0	17	-5.08746	-3.86934	UP	-3.38146	0.000721029	0.000899304	5.55e-05	TRUE
mv_013945	0	17	-5.08746	-3.86934	UP	-3.38146	0.000721029	0.000899304	5.55e-05	TRUE
mv_021502	0	17	-5.08746	-3.86934	UP	-3.38146	0.000721029	0.000899304	5.55e-05	TRUE
mv_021995	0	17	-5.08746	-3.86934	UP	-3.38146	0.000721029	0.000899304	5.55e-05	TRUE
mv_022560	0	17	-5.08746	-3.86934	UP	-3.38146	0.000721029	0.000899304	5.55e-05	TRUE
mv_030211	8	271	-5.08215	-3.86402	UP	-13.4948	1.68e-41	3.79e-41	2.34e-42	TRUE
mv_022749	97	3282	-5.08045	-3.86232	UP	-46.956	0	0	0	TRUE
mv_026640	124	4195	-5.08026	-3.86213	UP	-53.0861	0	0	0	TRUE
mv_006006	103	3482	-5.0792	-3.86107	UP	-48.3604	0	0	0	TRUE
mv_032168	37	1250	-5.07826	-3.86013	UP	-28.973	1.44e-184	6.7e-184	4.14e-185	TRUE
mv_009555	1191	40191	-5.07663	-3.8585	UP	-164.275	0	0	0	TRUE
mv_018259	361	12155	-5.07341	-3.85528	UP	-90.3115	0	0	0	TRUE
mv_007851	969	32586	-5.07161	-3.85349	UP	-147.853	0	0	0	TRUE
mv_011296	1389	46671	-5.07041	-3.85228	UP	-176.931	0	0	0	TRUE
mv_016589	2	67	-5.06609	-3.84796	UP	-6.70069	2.07e-11	3.21e-11	1.98e-12	TRUE
mv_008508	5	167	-5.06178	-3.84365	UP	-10.5749	3.89e-26	7.53e-26	4.65e-27	TRUE
mv_028801	37	1223	-5.04676	-3.82863	UP	-28.5801	1.19e-179	5.44e-179	3.36e-180	TRUE
mv_030943	47	1553	-5.04625	-3.82813	UP	-32.2046	1.52e-227	8.21e-227	5.07e-228	TRUE
mv_011460	3	99	-5.04439	-3.82627	UP	-8.12975	4.3e-16	7.25e-16	4.48e-17	TRUE
mv_025797	2	66	-5.04439	-3.82627	UP	-6.63791	3.18e-11	4.91e-11	3.03e-12	TRUE
mv_023423	1	33	-5.04439	-3.82627	UP	-4.69371	2.68e-06	3.66e-06	2.26e-07	TRUE
mv_026090	20	659	-5.04221	-3.82408	UP	-20.971	1.21e-97	3.93e-97	2.43e-98	TRUE
mv_019171	28	921	-5.0397	-3.82158	UP	-24.7862	1.26e-135	4.87e-135	3.01e-136	TRUE
mv_027966	43	1412	-5.03726	-3.81913	UP	-30.6834	9.47e-207	4.76e-206	2.94e-207	TRUE
mv_009181	8	262	-5.03342	-3.8153	UP	-13.2126	7.42e-40	1.65e-39	1.02e-40	TRUE
mv_023677	32	1047	-5.03205	-3.81392	UP	-26.4094	1.07e-153	4.45e-153	2.75e-154	TRUE
mv_009925	36	1177	-5.03097	-3.81285	UP	-27.9984	1.7e-172	7.59e-172	4.69e-173	TRUE
mv_020955	1563	51055	-5.02966	-3.81154	UP	-184.396	0	0	0	TRUE
mv_007699	10	326	-5.0268	-3.80867	UP	-14.7296	4.16e-49	9.98e-49	6.16e-50	TRUE
mv_007268	26	847	-5.02578	-3.80765	UP	-23.7402	1.39e-124	5.12e-124	3.16e-125	TRUE
mv_019071	56	1822	-5.02395	-3.80583	UP	-34.8134	1.52e-265	9.11e-265	5.63e-266	TRUE
mv_026388	2	65	-5.02237	-3.80424	UP	-6.57456	4.88e-11	7.5e-11	4.63e-12	TRUE
mv_029593	75	2436	-5.02148	-3.80335	UP	-40.2453	0	0	0	TRUE
mv_010442	177	5748	-5.02124	-3.80311	UP	-61.8199	0	0	0	TRUE
mv_029685	63	2041	-5.01778	-3.79965	UP	-36.8259	7.1e-297	4.6e-296	2.84e-297	TRUE
mv_008706	875	28328	-5.0168	-3.79868	UP	-137.19	0	0	0	TRUE
mv_017657	26	840	-5.01381	-3.79568	UP	-23.6165	2.61e-123	9.58e-123	5.91e-124	TRUE
mv_005957	331	10685	-5.01261	-3.79449	UP	-84.2217	0	0	0	TRUE
mv_008662	38	1222	-5.0071	-3.78897	UP	-28.4675	2.96e-178	1.35e-177	8.33e-179	TRUE
mv_016791	24	771	-5.00562	-3.7875	UP	-22.609	3.53e-113	1.24e-112	7.64e-114	TRUE
mv_029158	8	257	-5.00562	-3.7875	UP	-13.0533	6.08e-39	1.34e-38	8.28e-40	TRUE
mv_004799	517	16591	-5.00409	-3.78597	UP	-104.868	0	0	0	TRUE
mv_029957	1755	56225	-5.00167	-3.78354	UP	-193.022	0	0	0	TRUE
mv_031354	38	1217	-5.00119	-3.78306	UP	-28.3939	2.4e-177	1.09e-176	6.74e-178	TRUE
mv_022144	92	2944	-5	-3.78187	UP	-44.1574	0	0	0	TRUE
mv_017469	4	128	-5	-3.78187	UP	-9.2074	3.34e-20	5.99e-20	3.7e-21	TRUE
mv_001083	2	64	-5	-3.78187	UP	-6.51061	7.48e-11	1.15e-10	7.08e-12	TRUE
mv_025616	2	64	-5	-3.78187	UP	-6.51061	7.48e-11	1.15e-10	7.08e-12	TRUE
mv_014195	2	64	-5	-3.78187	UP	-6.51061	7.48e-11	1.15e-10	7.08e-12	TRUE
mv_021771	1	32	-5	-3.78187	UP	-4.6037	4.15e-06	5.61e-06	3.46e-07	TRUE
mv_028685	2038	65022	-4.9957	-3.77758	UP	-207.464	0	0	0	TRUE
mv_029200	1833	58392	-4.99349	-3.77537	UP	-196.56	0	0	0	TRUE
mv_022868	46	1464	-4.99214	-3.77401	UP	-31.1166	1.44e-212	7.38e-212	4.55e-213	TRUE
mv_026076	232	7372	-4.98986	-3.77173	UP	-69.8116	0	0	0	TRUE
mv_016769	545	17300	-4.98837	-3.77025	UP	-106.932	0	0	0	TRUE
mv_005245	10	317	-4.98641	-3.76828	UP	-14.4718	1.83e-47	4.33e-47	2.67e-48	TRUE
mv_031507	2060	65253	-4.98533	-3.7672	UP	-207.634	0	0	0	TRUE
mv_029160	80	2521	-4.97785	-3.75973	UP	-40.779	0	0	0	TRUE
mv_012007	10	315	-4.97728	-3.75915	UP	-14.4139	4.23e-47	9.99e-47	6.17e-48	TRUE
mv_013402	2	63	-4.97728	-3.75915	UP	-6.44607	1.15e-10	1.75e-10	1.08e-11	TRUE
mv_018621	19	598	-4.97607	-3.75795	UP	-19.8576	9.47e-88	2.91e-87	1.8e-88	TRUE
mv_015354	28	876	-4.96743	-3.74931	UP	-24.0148	1.95e-127	7.27e-127	4.49e-128	TRUE
mv_023816	22	686	-4.96263	-3.74451	UP	-21.2419	3.91e-100	1.29e-99	7.96e-101	TRUE
mv_010399	6	187	-4.96193	-3.74381	UP	-11.0898	1.41e-28	2.79e-28	1.72e-29	TRUE
mv_030310	140	4363	-4.96182	-3.7437	UP	-53.5667	0	0	0	TRUE
mv_005749	56	1737	-4.95503	-3.7369	UP	-33.7771	4.28e-250	2.45e-249	1.52e-250	TRUE
mv_015281	26	806	-4.9542	-3.73607	UP	-23.0067	3.99e-117	1.42e-116	8.78e-118	TRUE
mv_007158	2	62	-4.9542	-3.73607	UP	-6.38091	1.76e-10	2.67e-10	1.65e-11	TRUE
mv_018168	2	62	-4.9542	-3.73607	UP	-6.38091	1.76e-10	2.67e-10	1.65e-11	TRUE
mv_012043	68	2100	-4.94871	-3.73058	UP	-37.117	1.49e-301	9.84e-301	6.07e-302	TRUE
mv_005270	6	185	-4.94642	-3.72829	UP	-11.0142	3.26e-28	6.45e-28	3.98e-29	TRUE
mv_012641	4	123	-4.94251	-3.72439	UP	-8.97757	2.77e-19	4.91e-19	3.03e-20	TRUE
mv_016088	10	307	-4.94017	-3.72204	UP	-14.1801	1.22e-45	2.84e-45	1.75e-46	TRUE
mv_013267	22	675	-4.93931	-3.72119	UP	-21.0245	3.91e-98	1.28e-97	7.89e-99	TRUE
mv_001037	102	3129	-4.93906	-3.72093	UP	-45.2656	0	0	0	TRUE
mv_020030	76	2328	-4.93695	-3.71882	UP	-39.0363	0	0	0	TRUE
mv_008467	118	3609	-4.93474	-3.71661	UP	-48.5937	0	0	0	TRUE
mv_027441	2	61	-4.93074	-3.71261	UP	-6.31512	2.7e-10	4.08e-10	2.52e-11	TRUE
mv_022580	2	61	-4.93074	-3.71261	UP	-6.31512	2.7e-10	4.08e-10	2.52e-11	TRUE
mv_023671	499	15197	-4.9286	-3.71048	UP	-99.6595	0	0	0	TRUE
mv_004680	12	365	-4.92679	-3.70866	UP	-15.4418	8.56e-54	2.12e-53	1.31e-54	TRUE
mv_027664	5876	178633	-4.92602	-3.70789	UP	-341.699	0	0	0	TRUE
mv_012713	10	304	-4.926	-3.70787	UP	-14.0915	4.29e-45	9.96e-45	6.15e-46	TRUE
mv_013904	372	11293	-4.92398	-3.70586	UP	-85.8713	0	0	0	TRUE
mv_027655	1404	42593	-4.923	-3.70488	UP	-166.762	0	0	0	TRUE
mv_016785	3	91	-4.92283	-3.70471	UP	-7.70738	1.28e-14	2.11e-14	1.3e-15	TRUE
mv_005834	6161	186735	-4.92168	-3.70356	UP	-349.221	0	0	0	TRUE
mv_003547	77	2327	-4.91747	-3.69934	UP	-38.9548	0	0	0	TRUE
mv_025274	579	17481	-4.91608	-3.69795	UP	-106.758	0	0	0	TRUE
mv_021122	6	181	-4.91488	-3.69676	UP	-10.8615	1.76e-27	3.45e-27	2.13e-28	TRUE
mv_025449	47	1417	-4.91404	-3.69591	UP	-30.388	7.92e-203	3.92e-202	2.42e-203	TRUE
mv_023365	59	1770	-4.90689	-3.68876	UP	-33.9392	1.76e-252	1.02e-251	6.28e-253	TRUE
mv_027099	4	120	-4.90689	-3.68876	UP	-8.83698	9.83e-19	1.73e-18	1.07e-19	TRUE
mv_022773	4	120	-4.90689	-3.68876	UP	-8.83698	9.83e-19	1.73e-18	1.07e-19	TRUE
mv_015902	2	60	-4.90689	-3.68876	UP	-6.24869	4.14e-10	6.23e-10	3.85e-11	TRUE
mv_023293	170	5088	-4.90349	-3.68537	UP	-57.5236	0	0	0	TRUE
mv_010744	96	2868	-4.90087	-3.68274	UP	-43.1766	0	0	0	TRUE
mv_018858	22	656	-4.89812	-3.67999	UP	-20.6439	1.11e-94	3.54e-94	2.19e-95	TRUE
mv_004866	11	328	-4.89812	-3.67999	UP	-14.5974	2.92e-48	6.95e-48	4.29e-49	TRUE
mv_021418	2143	63812	-4.89612	-3.678	UP	-203.59	0	0	0	TRUE
mv_008763	15	446	-4.89401	-3.67588	UP	-17.015	6.36e-65	1.7e-64	1.05e-65	TRUE
mv_005643	24	713	-4.8928	-3.67467	UP	-21.5108	1.23e-102	4.12e-102	2.54e-103	TRUE
mv_030228	22	653	-4.89151	-3.67338	UP	-20.5832	3.88e-94	1.24e-93	7.65e-95	TRUE
mv_004892	49	1454	-4.8911	-3.67298	UP	-30.713	3.82e-207	1.92e-206	1.19e-207	TRUE
mv_028985	70	2077	-4.891	-3.67288	UP	-36.7074	5.56e-295	3.58e-294	2.21e-295	TRUE
mv_005781	6	178	-4.89077	-3.67264	UP	-10.7457	6.21e-27	1.21e-26	7.47e-28	TRUE
mv_008432	212	6288	-4.89047	-3.67234	UP	-63.8664	0	0	0	TRUE
mv_002010	2037	60338	-4.88855	-3.67042	UP	-197.821	0	0	0	TRUE
mv_006759	290	8567	-4.88467	-3.66654	UP	-74.5045	0	0	0	TRUE
mv_009341	55	1622	-4.8822	-3.66407	UP	-32.4102	1.97e-230	1.07e-229	6.63e-231	TRUE
mv_006438	56	1650	-4.8809	-3.66277	UP	-32.6845	2.6e-234	1.43e-233	8.8e-235	TRUE
mv_014325	31	913	-4.88027	-3.66215	UP	-24.3112	1.49e-130	5.65e-130	3.49e-131	TRUE
mv_020426	10	294	-4.87774	-3.65962	UP	-13.7923	2.84e-43	6.51e-43	4.02e-44	TRUE
mv_023783	36	1056	-4.87447	-3.65634	UP	-26.1307	1.63e-150	6.72e-150	4.15e-151	TRUE
mv_014029	3	88	-4.87447	-3.65634	UP	-7.54328	4.58e-14	7.45e-14	4.6e-15	TRUE
mv_018984	177	5172	-4.8689	-3.65077	UP	-57.7976	0	0	0	TRUE
mv_011775	31	904	-4.86598	-3.64786	UP	-24.1565	6.39e-129	2.4e-128	1.48e-129	TRUE
mv_004790	8	233	-4.86419	-3.64606	UP	-12.2616	1.46e-34	3.08e-34	1.9e-35	TRUE
mv_004230	106	3086	-4.8636	-3.64548	UP	-44.6215	0	0	0	TRUE
mv_000477	23	669	-4.8623	-3.64417	UP	-20.7731	7.59e-96	2.44e-95	1.51e-96	TRUE
mv_010550	39	1134	-4.8618	-3.64368	UP	-27.0441	4.48e-161	1.92e-160	1.18e-161	TRUE
mv_019888	2	58	-4.85798	-3.63985	UP	-6.1138	9.73e-10	1.45e-09	8.95e-11	TRUE
mv_001860	1	29	-4.85798	-3.63985	UP	-4.32311	1.54e-05	2.05e-05	1.26e-06	TRUE
mv_004463	1	29	-4.85798	-3.63985	UP	-4.32311	1.54e-05	2.05e-05	1.26e-06	TRUE
mv_022642	1	29	-4.85798	-3.63985	UP	-4.32311	1.54e-05	2.05e-05	1.26e-06	TRUE
mv_013502	174	5026	-4.85225	-3.63413	UP	-56.88	0	0	0	TRUE
mv_012570	6	173	-4.84967	-3.63154	UP	-10.55	5.08e-26	9.81e-26	6.06e-27	TRUE
mv_024927	330	9507	-4.84845	-3.63033	UP	-78.1997	0	0	0	TRUE
mv_009045	4	115	-4.84549	-3.62736	UP	-8.59791	8.12e-18	1.41e-17	8.69e-19	TRUE
mv_017803	8	229	-4.8392	-3.62108	UP	-12.125	7.79e-34	1.64e-33	1.01e-34	TRUE
mv_002900	1749	49949	-4.83585	-3.61773	UP	-179.027	0	0	0	TRUE
mv_014942	34	969	-4.83289	-3.61476	UP	-24.9255	3.94e-137	1.53e-136	9.45e-138	TRUE
mv_023335	4	114	-4.83289	-3.61476	UP	-8.54936	1.24e-17	2.14e-17	1.32e-18	TRUE
mv_031107	2	57	-4.83289	-3.61476	UP	-6.04531	1.49e-09	2.21e-09	1.37e-10	TRUE
mv_028782	267	7607	-4.83242	-3.61429	UP	-69.8349	0	0	0	TRUE
mv_018776	20	569	-4.83036	-3.61223	UP	-19.0952	2.77e-81	8.21e-81	5.07e-82	TRUE
mv_031069	48	1364	-4.82867	-3.61054	UP	-29.5597	4.93e-192	2.36e-191	1.45e-192	TRUE
mv_005007	644	18286	-4.82754	-3.60941	UP	-108.222	0	0	0	TRUE
mv_029674	53	1504	-4.82667	-3.60854	UP	-31.0332	1.92e-211	9.82e-211	6.06e-212	TRUE
mv_010350	149	4220	-4.82386	-3.60573	UP	-51.9678	0	0	0	TRUE
mv_018836	25	708	-4.82375	-3.60562	UP	-21.2856	1.54e-100	5.09e-100	3.14e-101	TRUE
mv_027220	10	283	-4.82273	-3.6046	UP	-13.456	2.84e-41	6.39e-41	3.95e-42	TRUE
mv_011964	10	283	-4.82273	-3.6046	UP	-13.456	2.84e-41	6.39e-41	3.95e-42	TRUE
mv_022045	262	7403	-4.82047	-3.60234	UP	-68.8068	0	0	0	TRUE
mv_004162	67	1877	-4.80812	-3.59	UP	-34.6013	2.41e-262	1.43e-261	8.85e-263	TRUE
mv_005139	2	56	-4.80735	-3.58923	UP	-5.9761	2.29e-09	3.38e-09	2.09e-10	TRUE
mv_029154	2	56	-4.80735	-3.58923	UP	-5.9761	2.29e-09	3.38e-09	2.09e-10	TRUE
mv_020793	2	56	-4.80735	-3.58923	UP	-5.9761	2.29e-09	3.38e-09	2.09e-10	TRUE
mv_015561	2060	57610	-4.8056	-3.58748	UP	-191.664	0	0	0	TRUE
mv_022890	307	8568	-4.80265	-3.58452	UP	-73.8848	0	0	0	TRUE
mv_020204	7	195	-4.79998	-3.58185	UP	-11.143	7.74e-29	1.54e-28	9.51e-30	TRUE
mv_010921	43	1197	-4.79894	-3.58082	UP	-27.6049	9.72e-168	4.26e-167	2.63e-168	TRUE
mv_025643	405	11265	-4.79778	-3.57966	UP	-84.6759	0	0	0	TRUE
mv_030740	170	4724	-4.7964	-3.57828	UP	-54.8252	0	0	0	TRUE
mv_010837	18	499	-4.79297	-3.57484	UP	-17.812	5.7e-71	1.58e-70	9.78e-72	TRUE
mv_004555	14	388	-4.79256	-3.57443	UP	-15.7058	1.38e-55	3.46e-55	2.14e-56	TRUE
mv_026267	37	1025	-4.79195	-3.57383	UP	-25.5257	1.02e-143	4.09e-143	2.52e-144	TRUE
mv_015229	39	1079	-4.79008	-3.57195	UP	-26.1843	4.02e-151	1.66e-150	1.02e-151	TRUE
mv_001589	148	4091	-4.78878	-3.57066	UP	-50.9785	0	0	0	TRUE
mv_013193	28	771	-4.78323	-3.56511	UP	-22.1176	2.14e-108	7.33e-108	4.53e-109	TRUE
mv_026356	57	1568	-4.78182	-3.56369	UP	-31.5369	2.71e-218	1.42e-217	8.74e-219	TRUE
mv_032016	2	55	-4.78136	-3.56323	UP	-5.90616	3.5e-09	5.15e-09	3.18e-10	TRUE
mv_007421	161	4414	-4.77695	-3.55883	UP	-52.8856	0	0	0	TRUE
mv_010276	8	219	-4.77479	-3.55666	UP	-11.7771	5.12e-32	1.06e-31	6.51e-33	TRUE
mv_025715	135	3695	-4.77454	-3.55642	UP	-48.3744	0	0	0	TRUE
mv_031260	841	22979	-4.77207	-3.55394	UP	-120.607	0	0	0	TRUE
mv_013163	707	19226	-4.7652	-3.54708	UP	-110.237	0	0	0	TRUE
mv_016306	8	217	-4.76155	-3.54342	UP	-11.7064	1.18e-31	2.42e-31	1.5e-32	TRUE
mv_026987	20	541	-4.75756	-3.53943	UP	-18.4758	3.23e-76	9.3e-76	5.74e-77	TRUE
mv_029800	80	2160	-4.75489	-3.53676	UP	-36.9068	3.6e-298	2.35e-297	1.45e-298	TRUE
mv_008557	10	270	-4.75489	-3.53676	UP	-13.0485	6.48e-39	1.43e-38	8.82e-40	TRUE
mv_013320	1	27	-4.75489	-3.53676	UP	-4.12628	3.69e-05	4.83e-05	2.98e-06	TRUE
mv_022737	1	27	-4.75489	-3.53676	UP	-4.12628	3.69e-05	4.83e-05	2.98e-06	TRUE
mv_006393	2285	61483	-4.74992	-3.5318	UP	-196.821	0	0	0	TRUE
mv_001697	284	7630	-4.74772	-3.52959	UP	-69.3113	0	0	0	TRUE
mv_009896	77	2067	-4.74654	-3.52841	UP	-36.0704	6.6e-285	4.15e-284	2.56e-285	TRUE
mv_008814	6460	173412	-4.74653	-3.5284	UP	-330.495	0	0	0	TRUE
mv_029971	11	295	-4.74514	-3.52701	UP	-13.6246	2.86e-42	6.5e-42	4.01e-43	TRUE
mv_009497	83	2213	-4.73675	-3.51862	UP	-37.2822	3.19e-304	2.11e-303	1.3e-304	TRUE
mv_028431	138	3677	-4.73579	-3.51766	UP	-48.0522	0	0	0	TRUE
mv_022119	17	451	-4.72952	-3.51139	UP	-16.817	1.83e-63	4.86e-63	3e-64	TRUE
mv_022145	70	1856	-4.7287	-3.51057	UP	-34.1123	4.85e-255	2.83e-254	1.75e-255	TRUE
mv_016424	12	318	-4.72792	-3.50979	UP	-14.1188	2.91e-45	6.77e-45	4.18e-46	TRUE
mv_023776	2	53	-4.72792	-3.50979	UP	-5.76395	8.22e-09	1.2e-08	7.39e-10	TRUE
mv_022722	2	53	-4.72792	-3.50979	UP	-5.76395	8.22e-09	1.2e-08	7.39e-10	TRUE
mv_025156	125	3295	-4.72028	-3.50215	UP	-45.409	0	0	0	TRUE
mv_026427	269	7089	-4.7199	-3.50178	UP	-66.6026	0	0	0	TRUE
mv_028045	5302	139709	-4.71974	-3.50162	UP	-295.745	0	0	0	TRUE
mv_020327	592	15460	-4.7068	-3.48867	UP	-98.213	0	0	0	TRUE
mv_020894	12	313	-4.70506	-3.48693	UP	-13.9713	2.33e-44	5.39e-44	3.33e-45	TRUE
mv_009096	477	12422	-4.70276	-3.48464	UP	-87.9951	0	0	0	TRUE
mv_001980	2	52	-4.70044	-3.48231	UP	-5.69166	1.26e-08	1.83e-08	1.13e-09	TRUE
mv_024188	2	52	-4.70044	-3.48231	UP	-5.69166	1.26e-08	1.83e-08	1.13e-09	TRUE
mv_025048	2	52	-4.70044	-3.48231	UP	-5.69166	1.26e-08	1.83e-08	1.13e-09	TRUE
mv_026778	1	26	-4.70044	-3.48231	UP	-4.02461	5.71e-05	7.43e-05	4.59e-06	TRUE
mv_013175	1	26	-4.70044	-3.48231	UP	-4.02461	5.71e-05	7.43e-05	4.59e-06	TRUE
mv_013971	1	26	-4.70044	-3.48231	UP	-4.02461	5.71e-05	7.43e-05	4.59e-06	TRUE
mv_007226	48	1247	-4.69928	-3.48116	UP	-27.8685	6.42e-171	2.85e-170	1.76e-171	TRUE
mv_031355	361	9353	-4.69536	-3.47723	UP	-76.2902	0	0	0	TRUE
mv_003186	1621	41943	-4.69347	-3.47535	UP	-161.532	0	0	0	TRUE
mv_020829	43	1111	-4.69138	-3.47325	UP	-26.2812	3.15e-152	1.3e-151	8.04e-153	TRUE
mv_025547	464	11973	-4.68952	-3.47139	UP	-86.2594	0	0	0	TRUE
mv_004505	572	14660	-4.67973	-3.4616	UP	-95.3421	0	0	0	TRUE
mv_028352	13	333	-4.67894	-3.46081	UP	-14.3677	8.25e-47	1.94e-46	1.2e-47	TRUE
mv_009241	1004	25713	-4.67867	-3.46054	UP	-126.256	0	0	0	TRUE
mv_016003	92	2356	-4.67856	-3.46044	UP	-38.2152	0	0	0	TRUE
mv_011270	80	2048	-4.67807	-3.45995	UP	-35.6278	5.21e-278	3.23e-277	1.99e-278	TRUE
mv_005092	8	204	-4.67243	-3.4543	UP	-11.2371	2.68e-29	5.36e-29	3.31e-30	TRUE
mv_006582	264	6720	-4.66985	-3.45172	UP	-64.476	0	0	0	TRUE
mv_022259	28	711	-4.66635	-3.44822	UP	-20.9636	1.41e-97	4.59e-97	2.83e-98	TRUE
mv_003940	18	457	-4.66613	-3.448	UP	-16.8065	2.19e-63	5.79e-63	3.58e-64	TRUE
mv_006433	22	558	-4.66469	-3.44656	UP	-18.5679	5.84e-77	1.69e-76	1.04e-77	TRUE
mv_007253	39	989	-4.66442	-3.4463	UP	-24.719	6.68e-135	2.57e-134	1.59e-135	TRUE
mv_029124	6	152	-4.66297	-3.44484	UP	-9.68903	3.36e-22	6.18e-22	3.82e-23	TRUE
mv_022987	96	2425	-4.65881	-3.44068	UP	-38.6816	0	0	0	TRUE
mv_014437	4	101	-4.65821	-3.44009	UP	-7.89363	2.94e-15	4.88e-15	3.01e-16	TRUE
mv_000293	153	3860	-4.657	-3.43887	UP	-48.7923	0	0	0	TRUE
mv_030100	987	24892	-4.65649	-3.43836	UP	-123.902	0	0	0	TRUE
mv_000901	357	8946	-4.64725	-3.42912	UP	-74.1955	0	0	0	TRUE
mv_029528	468	11711	-4.64521	-3.42709	UP	-84.8707	0	0	0	TRUE
mv_019770	177	4429	-4.64516	-3.42703	UP	-52.1921	0	0	0	TRUE
mv_005124	59	1475	-4.64386	-3.42573	UP	-30.1147	3.12e-199	1.53e-198	9.43e-200	TRUE
mv_017334	16	400	-4.64386	-3.42573	UP	-15.6823	2e-55	5.01e-55	3.09e-56	TRUE
mv_026740	2	50	-4.64386	-3.42573	UP	-5.54454	2.95e-08	4.24e-08	2.62e-09	TRUE
mv_004237	2	50	-4.64386	-3.42573	UP	-5.54454	2.95e-08	4.24e-08	2.62e-09	TRUE
mv_029748	2	50	-4.64386	-3.42573	UP	-5.54454	2.95e-08	4.24e-08	2.62e-09	TRUE
mv_018804	2	50	-4.64386	-3.42573	UP	-5.54454	2.95e-08	4.24e-08	2.62e-09	TRUE
mv_015881	1	25	-4.64386	-3.42573	UP	-3.92058	8.83e-05	0.000114235	7.05e-06	TRUE
mv_017093	1	25	-4.64386	-3.42573	UP	-3.92058	8.83e-05	0.000114235	7.05e-06	TRUE
mv_031521	20	499	-4.64097	-3.42284	UP	-17.5098	1.21e-68	3.31e-68	2.04e-69	TRUE
mv_023044	274	6835	-4.64069	-3.42257	UP	-64.8026	0	0	0	TRUE
mv_028290	2358	58796	-4.64008	-3.42196	UP	-190.069	0	0	0	TRUE
mv_021875	305	7594	-4.63798	-3.41985	UP	-68.284	0	0	0	TRUE
mv_002484	234	5817	-4.63569	-3.41757	UP	-59.7466	0	0	0	TRUE
mv_010419	320	7943	-4.63354	-3.41541	UP	-69.7986	0	0	0	TRUE
mv_029479	165	4094	-4.63297	-3.41485	UP	-50.1066	0	0	0	TRUE
mv_003004	5	124	-4.63227	-3.41414	UP	-8.71951	2.79e-18	4.88e-18	3.01e-19	TRUE
mv_019733	32	791	-4.62753	-3.40941	UP	-22.0102	2.3e-107	7.84e-107	4.84e-108	TRUE
mv_011982	1154	28500	-4.62625	-3.40812	UP	-132.104	0	0	0	TRUE
mv_000067	541	13346	-4.62464	-3.40651	UP	-90.3797	0	0	0	TRUE
mv_002441	12	296	-4.62449	-3.40636	UP	-13.4593	2.72e-41	6.12e-41	3.78e-42	TRUE
mv_029471	683	16823	-4.62241	-3.40428	UP	-101.446	0	0	0	TRUE
mv_019302	505	12432	-4.62163	-3.4035	UP	-87.1983	0	0	0	TRUE
mv_006110	716	17623	-4.62136	-3.40323	UP	-103.817	0	0	0	TRUE
mv_022734	5	123	-4.62059	-3.40246	UP	-8.6721	4.24e-18	7.38e-18	4.56e-19	TRUE
mv_006109	8	196	-4.61471	-3.39658	UP	-10.9393	7.47e-28	1.47e-27	9.09e-29	TRUE
mv_006277	4	98	-4.61471	-3.39658	UP	-7.73528	1.03e-14	1.7e-14	1.05e-15	TRUE
mv_000394	2	49	-4.61471	-3.39658	UP	-5.46967	4.51e-08	6.46e-08	3.99e-09	TRUE
mv_009357	2	49	-4.61471	-3.39658	UP	-5.46967	4.51e-08	6.46e-08	3.99e-09	TRUE
mv_032315	2	49	-4.61471	-3.39658	UP	-5.46967	4.51e-08	6.46e-08	3.99e-09	TRUE
mv_020730	417	10171	-4.60827	-3.39014	UP	-78.7435	0	0	0	TRUE
mv_025297	184	4484	-4.60701	-3.38888	UP	-52.275	0	0	0	TRUE
mv_016480	202	4915	-4.60476	-3.38664	UP	-54.7147	0	0	0	TRUE
mv_029428	10	243	-4.60288	-3.38476	UP	-12.163	4.89e-34	1.03e-33	6.36e-35	TRUE
mv_023997	274	6641	-4.59915	-3.38103	UP	-63.5569	0	0	0	TRUE
mv_010423	9	218	-4.59826	-3.38013	UP	-11.5139	1.12e-30	2.28e-30	1.41e-31	TRUE
mv_030816	126	3050	-4.59731	-3.37919	UP	-43.0621	0	0	0	TRUE
mv_016624	489	11836	-4.5972	-3.37908	UP	-84.83	0	0	0	TRUE
mv_029188	35	847	-4.59694	-3.37881	UP	-22.6916	5.43e-114	1.91e-113	1.18e-114	TRUE
mv_021300	10	242	-4.59694	-3.37881	UP	-12.1291	7.4e-34	1.56e-33	9.6e-35	TRUE
mv_017327	206	4985	-4.59688	-3.37875	UP	-55.0499	0	0	0	TRUE
mv_023661	6	145	-4.59495	-3.37682	UP	-9.38643	6.21e-21	1.13e-20	6.95e-22	TRUE
mv_004992	883	21326	-4.59406	-3.37593	UP	-113.826	0	0	0	TRUE
mv_013226	10	241	-4.59096	-3.37283	UP	-12.0952	1.12e-33	2.35e-33	1.45e-34	TRUE
mv_011241	11421	275102	-4.59021	-3.37208	UP	-408.843	0	0	0	TRUE
mv_006917	3027	72853	-4.58903	-3.3709	UP	-210.276	0	0	0	TRUE
mv_018208	90	2165	-4.5883	-3.37017	UP	-36.2403	1.41e-287	8.96e-287	5.53e-288	TRUE
mv_012107	168	4039	-4.58747	-3.36934	UP	-49.4944	0	0	0	TRUE
mv_017260	1293	31078	-4.5871	-3.36897	UP	-137.294	0	0	0	TRUE
mv_022776	42	1009	-4.58639	-3.36827	UP	-24.7346	4.54e-135	1.75e-134	1.08e-135	TRUE
mv_002577	460	11050	-4.58627	-3.36814	UP	-81.8545	0	0	0	TRUE
mv_032126	905	21726	-4.58536	-3.36723	UP	-114.766	0	0	0	TRUE
mv_019736	7	168	-4.58496	-3.36684	UP	-10.0911	6.05e-24	1.14e-23	7.02e-25	TRUE
mv_000291	2	48	-4.58496	-3.36684	UP	-5.39389	6.89e-08	9.83e-08	6.07e-09	TRUE
mv_002937	2	48	-4.58496	-3.36684	UP	-5.39389	6.89e-08	9.83e-08	6.07e-09	TRUE
mv_004476	2	48	-4.58496	-3.36684	UP	-5.39389	6.89e-08	9.83e-08	6.07e-09	TRUE
mv_030206	2	48	-4.58496	-3.36684	UP	-5.39389	6.89e-08	9.83e-08	6.07e-09	TRUE
mv_020754	2	48	-4.58496	-3.36684	UP	-5.39389	6.89e-08	9.83e-08	6.07e-09	TRUE
mv_029974	1	24	-4.58496	-3.36684	UP	-3.81406	0.000136704	0.000175488	1.08e-05	TRUE
mv_008877	48	1150	-4.58246	-3.36433	UP	-26.3935	1.63e-153	6.77e-153	4.18e-154	TRUE
mv_019940	283	6779	-4.5822	-3.36407	UP	-64.0799	0	0	0	TRUE
mv_026296	14	335	-4.58066	-3.36254	UP	-14.2421	5.02e-46	1.18e-45	7.26e-47	TRUE
mv_025698	685	16349	-4.57695	-3.35883	UP	-99.4513	0	0	0	TRUE
mv_015758	514	12258	-4.57581	-3.35769	UP	-86.1012	0	0	0	TRUE
mv_016000	309	7367	-4.5754	-3.35727	UP	-66.7449	0	0	0	TRUE
mv_003989	76	1810	-4.57385	-3.35572	UP	-33.0767	6.42e-240	3.58e-239	2.21e-240	TRUE
mv_001969	34	809	-4.57253	-3.35441	UP	-22.1098	2.54e-108	8.71e-108	5.37e-109	TRUE
mv_013435	9	214	-4.57154	-3.35342	UP	-11.3701	5.89e-30	1.19e-29	7.32e-31	TRUE
mv_010128	159	3771	-4.56785	-3.34972	UP	-47.7076	0	0	0	TRUE
mv_024296	298	7065	-4.56731	-3.34918	UP	-65.2964	0	0	0	TRUE
mv_017007	6	142	-4.56478	-3.34666	UP	-9.25409	2.16e-20	3.88e-20	2.4e-21	TRUE
mv_023336	64	1509	-4.55938	-3.34125	UP	-30.1467	1.18e-199	5.82e-199	3.59e-200	TRUE
mv_013827	45	1061	-4.55936	-3.34123	UP	-25.2785	5.5e-141	2.18e-140	1.35e-141	TRUE
mv_003560	80	1883	-4.55689	-3.33876	UP	-33.6655	1.85e-248	1.06e-247	6.53e-249	TRUE
mv_026135	6060	142536	-4.55586	-3.33774	UP	-292.95	0	0	0	TRUE
mv_016693	358	8419	-4.55562	-3.33749	UP	-71.1748	0	0	0	TRUE
mv_010646	373	8766	-4.55467	-3.33654	UP	-72.6181	0	0	0	TRUE
mv_027090	200	4691	-4.55182	-3.3337	UP	-53.1027	0	0	0	TRUE
mv_022426	47	1102	-4.55132	-3.33319	UP	-25.7362	4.61e-146	1.86e-145	1.15e-146	TRUE
mv_002511	18	422	-4.55117	-3.33305	UP	-15.9258	4.2e-57	1.07e-56	6.58e-58	TRUE
mv_000201	121	2832	-4.54874	-3.33062	UP	-41.2439	0	0	0	TRUE
mv_000920	74	1730	-4.5471	-3.32898	UP	-32.2288	6.97e-228	3.76e-227	2.32e-228	TRUE
mv_007032	16	374	-4.54689	-3.32877	UP	-14.9846	9.26e-51	2.25e-50	1.39e-51	TRUE
mv_021178	16	374	-4.54689	-3.32877	UP	-14.9846	9.26e-51	2.25e-50	1.39e-51	TRUE
mv_031315	67	1565	-4.54586	-3.32773	UP	-30.6485	2.77e-206	1.39e-205	8.57e-207	TRUE
mv_024358	130	3036	-4.54559	-3.32746	UP	-42.6864	0	0	0	TRUE
mv_002391	423	9873	-4.54476	-3.32663	UP	-76.9704	0	0	0	TRUE
mv_000244	12	280	-4.54432	-3.32619	UP	-12.9612	2.03e-38	4.45e-38	2.75e-39	TRUE
mv_027916	71	1654	-4.542	-3.32387	UP	-31.4924	1.1e-217	5.74e-217	3.55e-218	TRUE
mv_017778	239	5557	-4.53922	-3.3211	UP	-57.7044	0	0	0	TRUE
mv_015872	6	139	-4.53398	-3.31585	UP	-9.12009	7.51e-20	1.34e-19	8.28e-21	TRUE
mv_003193	39	903	-4.53318	-3.31505	UP	-23.243	1.68e-119	6.04e-119	3.73e-120	TRUE
mv_031996	106	2449	-4.53006	-3.31193	UP	-38.2622	0	0	0	TRUE
mv_016239	1287	29703	-4.52852	-3.3104	UP	-133.234	0	0	0	TRUE
mv_013960	314	7223	-4.52376	-3.30564	UP	-65.6577	0	0	0	TRUE
mv_004342	11	253	-4.52356	-3.30544	UP	-12.2877	1.05e-34	2.24e-34	1.38e-35	TRUE
mv_018120	10	230	-4.52356	-3.30544	UP	-11.7158	1.06e-31	2.17e-31	1.34e-32	TRUE
mv_011140	8	184	-4.52356	-3.30544	UP	-10.479	1.08e-25	2.08e-25	1.28e-26	TRUE
mv_002323	2	46	-4.52356	-3.30544	UP	-5.23948	1.61e-07	2.28e-07	1.41e-08	TRUE
mv_017396	2	46	-4.52356	-3.30544	UP	-5.23948	1.61e-07	2.28e-07	1.41e-08	TRUE
mv_022197	2	46	-4.52356	-3.30544	UP	-5.23948	1.61e-07	2.28e-07	1.41e-08	TRUE
mv_001815	1	23	-4.52356	-3.30544	UP	-3.70487	0.000211498	0.000269026	1.66e-05	TRUE
mv_009288	1	23	-4.52356	-3.30544	UP	-3.70487	0.000211498	0.000269026	1.66e-05	TRUE
mv_012429	1	23	-4.52356	-3.30544	UP	-3.70487	0.000211498	0.000269026	1.66e-05	TRUE
mv_026160	144	3311	-4.52313	-3.305	UP	-44.4495	0	0	0	TRUE
mv_003448	280	6430	-4.52132	-3.30319	UP	-61.9291	0	0	0	TRUE
mv_013260	97	2223	-4.51838	-3.30025	UP	-36.399	4.41e-290	2.81e-289	1.73e-290	TRUE
mv_020304	118	2700	-4.5161	-3.29797	UP	-40.1027	0	0	0	TRUE
mv_002080	23	526	-4.51536	-3.29723	UP	-17.6987	4.29e-70	1.19e-69	7.33e-71	TRUE
mv_030451	784	17915	-4.51417	-3.29604	UP	-103.277	0	0	0	TRUE
mv_002339	394	9003	-4.51414	-3.29601	UP	-73.2117	0	0	0	TRUE
mv_024679	124	2830	-4.51239	-3.29426	UP	-41.037	0	0	0	TRUE
mv_027471	1288	29388	-4.51202	-3.2939	UP	-132.242	0	0	0	TRUE
mv_013835	113	2575	-4.51018	-3.29205	UP	-39.1332	0	0	0	TRUE
mv_020180	106	2413	-4.50869	-3.29057	UP	-37.8749	0	0	0	TRUE
mv_022391	305	6936	-4.50722	-3.2891	UP	-64.2019	0	0	0	TRUE
mv_028151	156	3547	-4.50698	-3.28885	UP	-45.91	0	0	0	TRUE
mv_011551	3	68	-4.5025	-3.28437	UP	-6.35291	2.11e-10	3.2e-10	1.98e-11	TRUE
mv_015919	152	3443	-4.50152	-3.2834	UP	-45.1995	0	0	0	TRUE
mv_030098	101	2286	-4.5004	-3.28227	UP	-36.8246	7.45e-297	4.82e-296	2.98e-297	TRUE
mv_021991	40	903	-4.49665	-3.27853	UP	-23.1328	2.16e-118	7.76e-118	4.79e-119	TRUE
mv_030687	169	3806	-4.49318	-3.27505	UP	-47.4704	0	0	0	TRUE
mv_008404	4	90	-4.49185	-3.27373	UP	-7.29845	2.91e-13	4.67e-13	2.88e-14	TRUE
mv_030647	4	90	-4.49185	-3.27373	UP	-7.29845	2.91e-13	4.67e-13	2.88e-14	TRUE
mv_025189	2	45	-4.49185	-3.27373	UP	-5.16078	2.46e-07	3.46e-07	2.13e-08	TRUE
mv_031253	2	45	-4.49185	-3.27373	UP	-5.16078	2.46e-07	3.46e-07	2.13e-08	TRUE
mv_012481	383	8608	-4.49026	-3.27214	UP	-71.3636	0	0	0	TRUE
mv_010913	25	561	-4.488	-3.26987	UP	-18.2125	4.11e-74	1.16e-73	7.19e-75	TRUE
mv_004011	21	471	-4.48727	-3.26914	UP	-16.6862	1.65e-62	4.36e-62	2.69e-63	TRUE
mv_030191	603	13522	-4.48701	-3.26888	UP	-89.4054	0	0	0	TRUE
mv_005143	52	1166	-4.48691	-3.26879	UP	-26.2528	6.64e-152	2.75e-151	1.7e-152	TRUE
mv_027557	504	11294	-4.48599	-3.26786	UP	-81.697	0	0	0	TRUE
mv_018402	24350	544183	-4.4821	-3.26397	UP	-567.45	0	0	0	TRUE
mv_028145	42	938	-4.48113	-3.263	UP	-23.5285	2.09e-122	7.63e-122	4.71e-123	TRUE
mv_006795	137	3057	-4.47987	-3.26174	UP	-42.4687	0	0	0	TRUE
mv_021144	976	21761	-4.47872	-3.26059	UP	-113.295	0	0	0	TRUE
mv_026121	732	16320	-4.47865	-3.26053	UP	-98.1123	0	0	0	TRUE
mv_016679	549	12237	-4.4783	-3.26017	UP	-84.9525	0	0	0	TRUE
mv_014244	138	3074	-4.47738	-3.25925	UP	-42.5725	0	0	0	TRUE
mv_004195	85	1893	-4.47707	-3.25894	UP	-33.4067	1.1e-244	6.19e-244	3.82e-245	TRUE
mv_016585	127	2828	-4.47688	-3.25876	UP	-40.8308	0	0	0	TRUE
mv_025916	188	4186	-4.47677	-3.25864	UP	-49.6755	0	0	0	TRUE
mv_019400	66	1469	-4.47622	-3.2581	UP	-29.4252	2.61e-190	1.24e-189	7.67e-191	TRUE
mv_013268	12	267	-4.47573	-3.25761	UP	-12.544	4.29e-36	9.21e-36	5.69e-37	TRUE
mv_022915	8	178	-4.47573	-3.25761	UP	-10.2421	1.28e-24	2.44e-24	1.5e-25	TRUE
mv_007189	612	13613	-4.47531	-3.25718	UP	-89.5661	0	0	0	TRUE
mv_020749	14	311	-4.47342	-3.25529	UP	-13.5339	9.86e-42	2.23e-41	1.38e-42	TRUE
mv_029590	81	1799	-4.47313	-3.255	UP	-32.5495	2.13e-232	1.16e-231	7.17e-233	TRUE
mv_003990	131	2908	-4.47239	-3.25426	UP	-41.3794	0	0	0	TRUE
mv_017328	331	7341	-4.47107	-3.25295	UP	-65.7343	0	0	0	TRUE
mv_005931	6	133	-4.47032	-3.25219	UP	-8.84687	9e-19	1.58e-18	9.78e-20	TRUE
mv_016967	19	421	-4.46975	-3.25162	UP	-15.7388	8.2e-56	2.06e-55	1.27e-56	TRUE
mv_026583	857	18923	-4.4647	-3.24658	UP	-105.45	0	0	0	TRUE
mv_015363	4539	100213	-4.46455	-3.24642	UP	-242.707	0	0	0	TRUE
mv_017566	144	3176	-4.46307	-3.24494	UP	-43.19	0	0	0	TRUE
mv_012648	164	3609	-4.45983	-3.24171	UP	-46.02	0	0	0	TRUE
mv_015625	1439	31665	-4.45975	-3.24162	UP	-136.322	0	0	0	TRUE
mv_005729	2	44	-4.45943	-3.24131	UP	-5.08105	3.75e-07	5.25e-07	3.24e-08	TRUE
mv_010615	2	44	-4.45943	-3.24131	UP	-5.08105	3.75e-07	5.25e-07	3.24e-08	TRUE
mv_013688	2	44	-4.45943	-3.24131	UP	-5.08105	3.75e-07	5.25e-07	3.24e-08	TRUE
mv_013710	2	44	-4.45943	-3.24131	UP	-5.08105	3.75e-07	5.25e-07	3.24e-08	TRUE
mv_001602	1	22	-4.45943	-3.24131	UP	-3.59284	0.000327092	0.000413209	2.55e-05	TRUE
mv_007235	44	967	-4.45794	-3.23981	UP	-23.8151	2.33e-125	8.62e-125	5.32e-126	TRUE
mv_015875	30	659	-4.45724	-3.23912	UP	-19.6581	4.93e-86	1.5e-85	9.28e-87	TRUE
mv_026879	815	17866	-4.45427	-3.23615	UP	-102.318	0	0	0	TRUE
mv_027821	64	1400	-4.45121	-3.23308	UP	-28.6291	2.92e-180	1.34e-179	8.27e-181	TRUE
mv_008627	21	459	-4.45003	-3.23191	UP	-16.39	2.25e-60	5.86e-60	3.62e-61	TRUE
mv_000238	539	11718	-4.4423	-3.22417	UP	-82.7279	0	0	0	TRUE
mv_031305	14	304	-4.44057	-3.22245	UP	-13.3214	1.74e-40	3.89e-40	2.4e-41	TRUE
mv_015252	133	2887	-4.44007	-3.22195	UP	-41.0495	0	0	0	TRUE
mv_028687	146	3169	-4.43999	-3.22186	UP	-43.0072	0	0	0	TRUE
mv_002813	324	7023	-4.43802	-3.2199	UP	-64.007	0	0	0	TRUE
mv_006272	907	19650	-4.43728	-3.21916	UP	-107.057	0	0	0	TRUE
mv_009107	28	602	-4.42626	-3.20814	UP	-18.7092	4.17e-78	1.21e-77	7.49e-79	TRUE
mv_003289	2	43	-4.42626	-3.20814	UP	-5.00023	5.73e-07	7.96e-07	4.91e-08	TRUE
mv_018096	2	43	-4.42626	-3.20814	UP	-5.00023	5.73e-07	7.96e-07	4.91e-08	TRUE
mv_022795	2	43	-4.42626	-3.20814	UP	-5.00023	5.73e-07	7.96e-07	4.91e-08	TRUE
mv_028082	52	1113	-4.4198	-3.20167	UP	-25.4165	1.66e-142	6.61e-142	4.08e-143	TRUE
mv_022658	892	19065	-4.41774	-3.19961	UP	-105.167	0	0	0	TRUE
mv_013107	3	64	-4.41504	-3.19691	UP	-6.09072	1.12e-09	1.67e-09	1.03e-10	TRUE
mv_021445	470	10004	-4.41177	-3.19365	UP	-76.1161	0	0	0	TRUE
mv_018256	18	383	-4.41128	-3.19315	UP	-14.8919	3.72e-50	8.98e-50	5.54e-51	TRUE
mv_025727	2652	56400	-4.41054	-3.19242	UP	-180.717	0	0	0	TRUE
mv_002440	469	9955	-4.40776	-3.18964	UP	-75.8868	0	0	0	TRUE
mv_023908	1940	41171	-4.4075	-3.18937	UP	-154.332	0	0	0	TRUE
mv_002067	338	7160	-4.40486	-3.18674	UP	-64.3314	0	0	0	TRUE
mv_020656	17	360	-4.40439	-3.18626	UP	-14.4239	3.66e-47	8.65e-47	5.34e-48	TRUE
mv_015508	252	5335	-4.40399	-3.18587	UP	-55.5238	0	0	0	TRUE
mv_009440	258	5448	-4.40028	-3.18216	UP	-56.0794	0	0	0	TRUE
mv_024707	453	9560	-4.39943	-3.1813	UP	-74.2789	0	0	0	TRUE
mv_026653	759	16005	-4.39828	-3.18015	UP	-96.0948	0	0	0	TRUE
mv_004841	6	126	-4.39232	-3.17419	UP	-8.51875	1.61e-17	2.78e-17	1.72e-18	TRUE
mv_019083	4	84	-4.39232	-3.17419	UP	-6.95553	3.51e-12	5.52e-12	3.41e-13	TRUE
mv_001271	2	42	-4.39232	-3.17419	UP	-4.9183	8.73e-07	1.21e-06	7.45e-08	TRUE
mv_031583	2	42	-4.39232	-3.17419	UP	-4.9183	8.73e-07	1.21e-06	7.45e-08	TRUE
mv_015686	2	42	-4.39232	-3.17419	UP	-4.9183	8.73e-07	1.21e-06	7.45e-08	TRUE
mv_015770	2	42	-4.39232	-3.17419	UP	-4.9183	8.73e-07	1.21e-06	7.45e-08	TRUE
mv_018379	1	21	-4.39232	-3.17419	UP	-3.47777	0.000505612	0.000633703	3.91e-05	TRUE
mv_005613	143	3002	-4.39184	-3.17371	UP	-41.5785	0	0	0	TRUE
mv_028713	1098	22988	-4.38793	-3.1698	UP	-114.999	0	0	0	TRUE
mv_001029	586	12267	-4.38774	-3.16961	UP	-84.0019	0	0	0	TRUE
mv_010838	811	16933	-4.38399	-3.16587	UP	-98.6415	0	0	0	TRUE
mv_025454	375	7827	-4.3835	-3.16537	UP	-67.0581	0	0	0	TRUE
mv_010616	7	146	-4.38247	-3.16434	UP	-9.15712	5.33e-20	9.54e-20	5.89e-21	TRUE
mv_023505	7	146	-4.38247	-3.16434	UP	-9.15712	5.33e-20	9.54e-20	5.89e-21	TRUE
mv_015507	6	125	-4.38082	-3.1627	UP	-8.47101	2.43e-17	4.18e-17	2.58e-18	TRUE
mv_030682	36	749	-4.3789	-3.16077	UP	-20.7301	1.85e-95	5.95e-95	3.67e-96	TRUE
mv_002552	35	727	-4.37653	-3.1584	UP	-20.4165	1.19e-92	3.77e-92	2.33e-93	TRUE
mv_025571	8	166	-4.37504	-3.15691	UP	-9.75382	1.78e-22	3.29e-22	2.03e-23	TRUE
mv_019279	793	16451	-4.37471	-3.15658	UP	-97.0984	0	0	0	TRUE
mv_026521	26	539	-4.3737	-3.15558	UP	-17.5724	4.01e-69	1.1e-68	6.81e-70	TRUE
mv_018637	136	2818	-4.37299	-3.15487	UP	-40.1759	0	0	0	TRUE
mv_011349	42	869	-4.37089	-3.15277	UP	-22.3035	3.42e-110	1.18e-109	7.3e-111	TRUE
mv_016505	893	18473	-4.37061	-3.15249	UP	-102.833	0	0	0	TRUE
mv_013002	12	248	-4.36923	-3.15111	UP	-11.912	1.03e-32	2.13e-32	1.31e-33	TRUE
mv_015733	6	124	-4.36923	-3.15111	UP	-8.42304	3.67e-17	6.29e-17	3.88e-18	TRUE
mv_016990	6	124	-4.36923	-3.15111	UP	-8.42304	3.67e-17	6.29e-17	3.88e-18	TRUE
mv_008065	378	7795	-4.36609	-3.14796	UP	-66.7539	0	0	0	TRUE
mv_022427	10	206	-4.36457	-3.14645	UP	-10.8492	2.01e-27	3.94e-27	2.43e-28	TRUE
mv_019523	14	288	-4.36257	-3.14444	UP	-12.8244	1.2e-37	2.61e-37	1.61e-38	TRUE
mv_023805	36	740	-4.36146	-3.14333	UP	-20.5535	7.15e-94	2.28e-93	1.41e-94	TRUE
mv_019732	99	2032	-4.35933	-3.1412	UP	-34.0487	4.25e-254	2.47e-253	1.52e-254	TRUE
mv_017216	12	246	-4.35755	-3.13943	UP	-11.8438	2.32e-32	4.79e-32	2.96e-33	TRUE
mv_032228	10	205	-4.35755	-3.13943	UP	-10.8119	3.02e-27	5.91e-27	3.65e-28	TRUE
mv_020317	6	123	-4.35755	-3.13943	UP	-8.37485	5.53e-17	9.46e-17	5.84e-18	TRUE
mv_011141	85	1741	-4.35631	-3.13818	UP	-31.5026	7.99e-218	4.17e-217	2.57e-218	TRUE
mv_015876	21	430	-4.35588	-3.13775	UP	-15.655	3.07e-55	7.68e-55	4.74e-56	TRUE
mv_014852	795	16268	-4.35494	-3.13681	UP	-96.2813	0	0	0	TRUE
mv_011568	67	1369	-4.35282	-3.13469	UP	-27.9208	1.49e-171	6.62e-171	4.09e-172	TRUE
mv_026001	287	5839	-4.3466	-3.12847	UP	-57.611	0	0	0	TRUE
mv_001211	67	1359	-4.34224	-3.12411	UP	-27.7756	8.54e-170	3.77e-169	2.33e-170	TRUE
mv_003726	82	1661	-4.34028	-3.12216	UP	-30.6983	5.99e-207	3.01e-206	1.86e-207	TRUE
mv_017677	82	1656	-4.33593	-3.11781	UP	-30.6325	4.52e-206	2.27e-205	1.4e-206	TRUE
mv_002968	16	323	-4.33539	-3.11726	UP	-13.5275	1.08e-41	2.44e-41	1.5e-42	TRUE
mv_002047	2091	42212	-4.33539	-3.11726	UP	-154.659	0	0	0	TRUE
mv_017123	6	121	-4.3339	-3.11577	UP	-8.27776	1.26e-16	2.14e-16	1.32e-17	TRUE
mv_018432	747	15059	-4.33337	-3.11525	UP	-92.3419	0	0	0	TRUE
mv_004290	255	5126	-4.32926	-3.11114	UP	-53.8414	0	0	0	TRUE
mv_001550	55	1105	-4.32847	-3.11034	UP	-24.995	6.93e-138	2.7e-137	1.67e-138	TRUE
mv_025167	166	3333	-4.32757	-3.10944	UP	-43.4044	0	0	0	TRUE
mv_000408	2	40	-4.32193	-3.1038	UP	-4.75093	2.02e-06	2.77e-06	1.71e-07	TRUE
mv_006127	2	40	-4.32193	-3.1038	UP	-4.75093	2.02e-06	2.77e-06	1.71e-07	TRUE
mv_015369	2	40	-4.32193	-3.1038	UP	-4.75093	2.02e-06	2.77e-06	1.71e-07	TRUE
mv_011240	1	20	-4.32193	-3.1038	UP	-3.35942	0.000781071	0.000972992	6.01e-05	TRUE
mv_019213	1	20	-4.32193	-3.1038	UP	-3.35942	0.000781071	0.000972992	6.01e-05	TRUE
mv_019583	1	20	-4.32193	-3.1038	UP	-3.35942	0.000781071	0.000972992	6.01e-05	TRUE
mv_025314	37	738	-4.31802	-3.0999	UP	-20.3951	1.85e-92	5.84e-92	3.61e-93	TRUE
mv_011198	868	17282	-4.31543	-3.0973	UP	-98.6602	0	0	0	TRUE
mv_026992	347	6891	-4.31171	-3.09358	UP	-62.2635	0	0	0	TRUE
mv_015499	4	79	-4.30378	-3.08565	UP	-6.65858	2.76e-11	4.27e-11	2.64e-12	TRUE
mv_025774	940	18521	-4.30036	-3.08223	UP	-101.905	0	0	0	TRUE
mv_012248	366	7210	-4.30008	-3.08196	UP	-63.577	0	0	0	TRUE
mv_025699	3203	63064	-4.29932	-3.08119	UP	-188.031	0	0	0	TRUE
mv_025777	173	3405	-4.29881	-3.08068	UP	-43.6821	0	0	0	TRUE
mv_030821	1457	28630	-4.29645	-3.07833	UP	-126.627	0	0	0	TRUE
mv_000917	537	10536	-4.29426	-3.07613	UP	-76.7875	0	0	0	TRUE
mv_015412	21	412	-4.29418	-3.07606	UP	-15.184	4.51e-52	1.11e-51	6.82e-53	TRUE
mv_017178	135	2646	-4.29278	-3.07466	UP	-38.4718	0	0	0	TRUE
mv_013283	86	1685	-4.29227	-3.07414	UP	-30.6982	6.02e-207	3.03e-206	1.87e-207	TRUE
mv_025716	129	2527	-4.29198	-3.07386	UP	-37.5922	0	0	0	TRUE
mv_009178	92	1801	-4.29102	-3.07289	UP	-31.7313	5.76e-221	3.04e-220	1.88e-221	TRUE
mv_007225	42	821	-4.28892	-3.07079	UP	-21.4172	9.24e-102	3.07e-101	1.9e-102	TRUE
mv_022086	11	215	-4.28876	-3.07063	UP	-10.9597	5.97e-28	1.18e-27	7.26e-29	TRUE
mv_024877	3682	71954	-4.28851	-3.07039	UP	-200.522	0	0	0	TRUE
mv_021094	28	547	-4.28804	-3.06992	UP	-17.4794	2.06e-68	5.64e-68	3.48e-69	TRUE
mv_010497	2080	40632	-4.28796	-3.06983	UP	-150.661	0	0	0	TRUE
mv_029412	4	78	-4.2854	-3.06728	UP	-6.59787	4.17e-11	6.42e-11	3.97e-12	TRUE
mv_013167	2	39	-4.2854	-3.06728	UP	-4.6654	3.08e-06	4.19e-06	2.59e-07	TRUE
mv_029891	428	8343	-4.28488	-3.06676	UP	-68.2326	0	0	0	TRUE
mv_001026	366	7132	-4.28439	-3.06626	UP	-63.0815	0	0	0	TRUE
mv_021270	1083	21089	-4.28339	-3.06526	UP	-108.461	0	0	0	TRUE
mv_026248	13	253	-4.28255	-3.06443	UP	-11.8776	1.55e-32	3.21e-32	1.98e-33	TRUE
mv_020431	19	369	-4.27955	-3.06142	UP	-14.3378	1.27e-46	2.99e-46	1.85e-47	TRUE
mv_007339	93	1804	-4.27782	-3.0597	UP	-31.6937	1.9e-220	9.99e-220	6.17e-221	TRUE
mv_007024	647	12549	-4.27766	-3.05954	UP	-83.5909	0	0	0	TRUE
mv_006121	16	310	-4.27612	-3.058	UP	-13.1347	2.08e-39	4.61e-39	2.85e-40	TRUE
mv_022339	648	12530	-4.27325	-3.05512	UP	-83.4709	0	0	0	TRUE
mv_030959	556	10738	-4.2715	-3.05337	UP	-77.2507	0	0	0	TRUE
mv_029729	71	1370	-4.27021	-3.05209	UP	-27.5871	1.59e-167	6.96e-167	4.3e-168	TRUE
mv_030654	133	2562	-4.26777	-3.04965	UP	-37.7114	0	0	0	TRUE
mv_007853	88	1695	-4.26764	-3.04951	UP	-30.6731	1.3e-206	6.53e-206	4.03e-207	TRUE
mv_027696	4	77	-4.26679	-3.04866	UP	-6.53671	6.29e-11	9.65e-11	5.96e-12	TRUE
mv_027385	507	9738	-4.26357	-3.04544	UP	-73.4754	0	0	0	TRUE
mv_008886	285	5471	-4.26277	-3.04464	UP	-55.0659	0	0	0	TRUE
mv_024507	6	115	-4.26053	-3.0424	UP	-7.98071	1.45e-15	2.43e-15	1.5e-16	TRUE
mv_019335	344	6588	-4.25936	-3.04123	UP	-60.3944	0	0	0	TRUE
mv_030462	801	15337	-4.25907	-3.04094	UP	-92.1466	0	0	0	TRUE
mv_011445	259	4957	-4.25844	-3.04032	UP	-52.3801	0	0	0	TRUE
mv_018255	150	2864	-4.255	-3.03687	UP	-39.7931	0	0	0	TRUE
mv_010400	23	437	-4.24793	-3.0298	UP	-15.5267	2.29e-54	5.69e-54	3.51e-55	TRUE
mv_002781	3	57	-4.24793	-3.0298	UP	-5.60758	2.05e-08	2.96e-08	1.83e-09	TRUE
mv_010889	3	57	-4.24793	-3.0298	UP	-5.60758	2.05e-08	2.96e-08	1.83e-09	TRUE
mv_006252	2	38	-4.24793	-3.0298	UP	-4.57857	4.68e-06	6.32e-06	3.9e-07	TRUE
mv_006443	2	38	-4.24793	-3.0298	UP	-4.57857	4.68e-06	6.32e-06	3.9e-07	TRUE
mv_029938	2	38	-4.24793	-3.0298	UP	-4.57857	4.68e-06	6.32e-06	3.9e-07	TRUE
mv_014351	2	38	-4.24793	-3.0298	UP	-4.57857	4.68e-06	6.32e-06	3.9e-07	TRUE
mv_019951	2	38	-4.24793	-3.0298	UP	-4.57857	4.68e-06	6.32e-06	3.9e-07	TRUE
mv_013501	1303	24745	-4.24723	-3.0291	UP	-116.831	0	0	0	TRUE
mv_013998	26	493	-4.245	-3.02688	UP	-16.484	4.78e-61	1.25e-60	7.71e-62	TRUE
mv_009998	24	454	-4.24159	-3.02346	UP	-15.8101	2.65e-56	6.69e-56	4.13e-57	TRUE
mv_030694	18	340	-4.23947	-3.02134	UP	-13.6773	1.39e-42	3.16e-42	1.95e-43	TRUE
mv_003456	775	14622	-4.2378	-3.01967	UP	-89.6736	0	0	0	TRUE
mv_009635	6	113	-4.23522	-3.01709	UP	-7.87967	3.28e-15	5.45e-15	3.36e-16	TRUE
mv_029811	52	978	-4.23325	-3.01512	UP	-23.1742	8.3e-119	2.99e-118	1.84e-119	TRUE
mv_019665	10	188	-4.23266	-3.01453	UP	-10.1595	3.01e-24	5.68e-24	3.5e-25	TRUE
mv_021054	86	1615	-4.23105	-3.01293	UP	-29.7694	9.72e-195	4.7e-194	2.9e-195	TRUE
mv_004529	24	450	-4.22882	-3.01069	UP	-15.7085	1.32e-55	3.32e-55	2.05e-56	TRUE
mv_005338	166	3107	-4.22627	-3.00814	UP	-41.2597	0	0	0	TRUE
mv_031503	344	6427	-4.22367	-3.00554	UP	-59.3175	0	0	0	TRUE
mv_017264	3	56	-4.22239	-3.00427	UP	-5.53577	3.1e-08	4.46e-08	2.75e-09	TRUE
mv_024319	238	4436	-4.22023	-3.0021	UP	-49.2532	0	0	0	TRUE
mv_011042	114	2124	-4.21968	-3.00155	UP	-34.0781	1.56e-254	9.07e-254	5.6e-255	TRUE
mv_028977	70	1304	-4.21945	-3.00132	UP	-26.7005	4.64e-157	1.96e-156	1.21e-157	TRUE
mv_019807	1018	18960	-4.21915	-3.00102	UP	-101.812	0	0	0	TRUE
mv_025131	310	5772	-4.21873	-3.0006	UP	-56.1693	0	0	0	TRUE
mv_019191	82	1525	-4.21704	-2.99892	UP	-28.8635	3.43e-183	1.59e-182	9.82e-184	TRUE
mv_000160	57	1060	-4.21696	-2.99883	UP	-24.0636	6.01e-128	2.25e-127	1.39e-128	TRUE
mv_000276	40	743	-4.21529	-2.99716	UP	-20.1412	3.21e-90	1e-89	6.18e-91	TRUE
mv_002531	94	1745	-4.21442	-2.9963	UP	-30.8624	3.82e-209	1.93e-208	1.19e-209	TRUE
mv_013505	16	297	-4.21432	-2.99619	UP	-12.7321	3.92e-37	8.5e-37	5.25e-38	TRUE
mv_031958	413	7663	-4.2137	-2.99557	UP	-64.6676	0	0	0	TRUE
mv_028142	765	14192	-4.21347	-2.99535	UP	-88.0036	0	0	0	TRUE
mv_030097	67	1242	-4.21236	-2.99423	UP	-26.0285	2.36e-149	9.67e-149	5.97e-150	TRUE
mv_022332	615	11396	-4.2118	-2.99367	UP	-78.8379	0	0	0	TRUE
mv_028545	6	111	-4.20945	-2.99133	UP	-7.77759	7.39e-15	1.22e-14	7.53e-16	TRUE
mv_032250	6	111	-4.20945	-2.99133	UP	-7.77759	7.39e-15	1.22e-14	7.53e-16	TRUE
mv_024576	4	74	-4.20945	-2.99133	UP	-6.35037	2.15e-10	3.26e-10	2.01e-11	TRUE
mv_025282	4	74	-4.20945	-2.99133	UP	-6.35037	2.15e-10	3.26e-10	2.01e-11	TRUE
mv_031988	150	2773	-4.20841	-2.99029	UP	-38.8677	0	0	0	TRUE
mv_005977	128	2363	-4.2064	-2.98828	UP	-35.8678	9.72e-282	6.07e-281	3.75e-282	TRUE
mv_013384	880	16242	-4.20608	-2.98796	UP	-94.0337	0	0	0	TRUE
mv_000894	24	442	-4.20294	-2.98481	UP	-15.5038	3.27e-54	8.12e-54	5.01e-55	TRUE
mv_016389	111	2043	-4.20206	-2.98393	UP	-33.3274	1.55e-243	8.72e-243	5.39e-244	TRUE
mv_021656	5681	104499	-4.2012	-2.98307	UP	-238.379	0	0	0	TRUE
mv_022993	821	15100	-4.20102	-2.9829	UP	-90.5933	0	0	0	TRUE
mv_014887	358	6581	-4.20028	-2.98215	UP	-59.7988	0	0	0	TRUE
mv_008112	175	3214	-4.19894	-2.98082	UP	-41.7803	0	0	0	TRUE
mv_001922	232	4253	-4.19628	-2.97816	UP	-48.0408	0	0	0	TRUE
mv_000877	597	10927	-4.19402	-2.9759	UP	-76.9769	0	0	0	TRUE
mv_014267	10	183	-4.19377	-2.97565	UP	-9.96108	2.26e-23	4.21e-23	2.6e-24	TRUE
mv_032119	628	11488	-4.19322	-2.97509	UP	-78.9179	0	0	0	TRUE
mv_025601	8	146	-4.18982	-2.9717	UP	-8.89156	6.03e-19	1.06e-18	6.56e-20	TRUE
mv_022640	53	967	-4.18945	-2.97133	UP	-22.8817	7.06e-116	2.5e-115	1.55e-116	TRUE
mv_025221	29	528	-4.18641	-2.96829	UP	-16.8996	4.53e-64	1.21e-63	7.44e-65	TRUE
mv_009498	11	200	-4.18442	-2.9663	UP	-10.3976	2.54e-25	4.87e-25	3.01e-26	TRUE
mv_029360	198	3599	-4.18402	-2.9659	UP	-44.1046	0	0	0	TRUE
mv_000696	24	435	-4.17991	-2.96178	UP	-15.3229	5.38e-53	1.32e-52	8.18e-54	TRUE
mv_032049	335	6064	-4.17804	-2.95991	UP	-57.1937	0	0	0	TRUE
mv_003776	69	1249	-4.17803	-2.95991	UP	-25.9564	1.54e-148	6.29e-148	3.88e-149	TRUE
mv_015527	32	578	-4.17493	-2.9568	UP	-17.6484	1.05e-69	2.89e-69	1.79e-70	TRUE
mv_012644	64	1155	-4.17368	-2.95555	UP	-24.9426	2.57e-137	9.98e-137	6.16e-138	TRUE
mv_015628	7	126	-4.16993	-2.9518	UP	-8.23316	1.82e-16	3.09e-16	1.91e-17	TRUE
mv_008602	6	108	-4.16993	-2.9518	UP	-7.62242	2.49e-14	4.07e-14	2.51e-15	TRUE
mv_014699	5	90	-4.16993	-2.9518	UP	-6.95829	3.44e-12	5.42e-12	3.34e-13	TRUE
mv_007340	2	36	-4.16993	-2.9518	UP	-4.40081	1.08e-05	1.44e-05	8.9e-07	TRUE
mv_030777	2	36	-4.16993	-2.9518	UP	-4.40081	1.08e-05	1.44e-05	8.9e-07	TRUE
mv_014693	2	36	-4.16993	-2.9518	UP	-4.40081	1.08e-05	1.44e-05	8.9e-07	TRUE
mv_018873	2	36	-4.16993	-2.9518	UP	-4.40081	1.08e-05	1.44e-05	8.9e-07	TRUE
mv_004343	45	808	-4.16636	-2.94823	UP	-20.8368	2.01e-96	6.49e-96	4.01e-97	TRUE
mv_013166	54	969	-4.16547	-2.94734	UP	-22.8151	3.25e-115	1.15e-114	7.09e-116	TRUE
mv_005442	10	179	-4.16189	-2.94376	UP	-9.80005	1.13e-22	2.09e-22	1.29e-23	TRUE
mv_024283	18	322	-4.16099	-2.94287	UP	-13.1421	1.89e-39	4.18e-39	2.58e-40	TRUE
mv_010618	257	4590	-4.15865	-2.94053	UP	-49.5997	0	0	0	TRUE
mv_021855	20	357	-4.15785	-2.93973	UP	-13.8307	1.66e-43	3.82e-43	2.36e-44	TRUE
mv_026134	30	535	-4.1565	-2.93838	UP	-16.9274	2.83e-64	7.53e-64	4.65e-65	TRUE
mv_020683	143	2546	-4.15415	-2.93602	UP	-36.9124	2.92e-298	1.9e-297	1.18e-298	TRUE
mv_030783	3669	65274	-4.15305	-2.93492	UP	-186.896	0	0	0	TRUE
mv_001741	9	160	-4.152	-2.93388	UP	-9.25007	2.24e-20	4.03e-20	2.49e-21	TRUE
mv_006567	148	2630	-4.15139	-2.93327	UP	-37.4991	9.52e-308	6.35e-307	3.92e-308	TRUE
mv_024185	8	142	-4.14975	-2.93162	UP	-8.71094	3.01e-18	5.26e-18	3.25e-19	TRUE
[truncated: 30,247 more rows]

[truncated: 8 more sheets: Table S11, Table S12, Table S13, Table S14, Table S15, Table S16, Table S17, Table S18]
